# Supplementary material for: Genome-wide analysis of circular RNAs in prenatal and postnatal muscle of sheep
Source: Oncotarget. 2017 Oct 12;8(57):97165–77. doi: 10.18632/oncotarget.21835 (PMC5722553; doi:10.18632/oncotarget.21835)
Supplement: Supplementary file 3 [file oncotarget-08-97165-s003.xls]

## Sheet: Additional file 2. KEGG pathway
Supplementary material for
Genome-wide analysis of circular RNAs in prenatal and postnatal muscle of sheep
Cunyuan Li1†, Xiaoyue Li1†, Yang Yao1†, Qiman Ma1, Xiangyu Zhang1, Yang Cao1, Wureli Hazi2, Dawei Wang1, Renzhe Quan1, Xiaoxu Hou1, Zhijin Liu1, Qianqian Zhan1, Li Liu1, Mengdan Zhang1, Shuting Yu1, Wei Ni1,*, Shengwei Hu1,*
1College of Life Sciences, Shihezi University, Shihezi, Xinjiang, 832003, China †These authors contributed equally to this work *Corresponding author: Email: niweiwonderful@sina.com; E-mail: hushengwei@163.com
Supporting information
Supplementary File 2.KEGG pathway analysis demonstrated 270 terms were enriched.
##Databases: KEGG PATHWAY
##Statistical test method: hypergeometric test / Fisher's exact test
##FDR correction method: Benjamini and Hochberg
#Term	Database	ID	Input number	Background number	P-Value	Corrected P-Value	Input	Hyperlink
Focal adhesion	KEGG PATHWAY	oas04510	57	210	0.000114262	0.0191941	ENSOARG00000013521|ENSOARG00000012064|ENSOARG00000020627|ENSOARG00000016867|ENSOARG00000020222|ENSOARG00000006439|ENSOARG00000012180|ENSOARG00000009580|ENSOARG00000015054|ENSOARG00000003293|ENSOARG00000005870|ENSOARG00000000636|ENSOARG00000013581|ENSOARG00000000300|ENSOARG00000008819|ENSOARG00000001653|ENSOARG00000018633|ENSOARG00000000498|ENSOARG00000020503|ENSOARG00000001573|ENSOARG00000016440|…	http://www.genome.jp/kegg-bin/show_pathway?oas04510/oas:101120842%09red/oas:101118337%09red/oas:101118462%09red/oas:100216462%09red/oas:101123197%09red/oas:101120887%09red/oas:101117205%09red/oas:101110391%09red/oas:101121164%09red/oas:101107517%09red/oas:101109832%09red/oas:101118172%09red/oas:443088%09red/oas:101119848%09red/oas:101106682%09red/oas:641303%09red/oas:101121455%09red/oas:101112735…
Ubiquitin mediated proteolysis	KEGG PATHWAY	oas04120	44	149	0.000142178	0.0191941	ENSOARG00000004533|ENSOARG00000015982|ENSOARG00000018393|ENSOARG00000007255|ENSOARG00000007377|ENSOARG00000003371|ENSOARG00000015245|ENSOARG00000001759|ENSOARG00000009094|ENSOARG00000012931|ENSOARG00000004840|ENSOARG00000015025|ENSOARG00000020419|ENSOARG00000017554|ENSOARG00000020775|ENSOARG00000011644|ENSOARG00000010875|ENSOARG00000004146|ENSOARG00000012247|ENSOARG00000000117|ENSOARG00000004788|…	http://www.genome.jp/kegg-bin/show_pathway?oas04120/oas:101106605%09red/oas:101117950%09red/oas:101105597%09red/oas:101109612%09red/oas:101114404%09red/oas:101117916%09red/oas:101120209%09red/oas:101119628%09red/oas:101109971%09red/oas:101102534%09red/oas:101114391%09red/oas:101103370%09red/oas:101120189%09red/oas:101104323%09red/oas:101123231%09red/oas:101122347%09red/oas:101122748%09red/oas:101…
Lysine degradation	KEGG PATHWAY	oas00310	19	54	0.00217901	0.172516	ENSOARG00000005193|ENSOARG00000001447|ENSOARG00000011112|ENSOARG00000010163|ENSOARG00000004448|ENSOARG00000014862|ENSOARG00000013062|ENSOARG00000008236|ENSOARG00000003834|ENSOARG00000005054|ENSOARG00000015084|ENSOARG00000002293|ENSOARG00000008487|ENSOARG00000018580|ENSOARG00000005685|ENSOARG00000018593|ENSOARG00000002398|ENSOARG00000000637|ENSOARG00000011512	http://www.genome.jp/kegg-bin/show_pathway?oas00310/oas:101103973%09red/oas:100192316%09red/oas:101115360%09red/oas:101121766%09red/oas:101122190%09red/oas:101123331%09red/oas:101119775%09red/oas:101115617%09red/oas:101103613%09red/oas:101109411%09red/oas:101120917%09red/oas:101115990%09red/oas:101123545%09red/oas:101112880%09red/oas:101116064%09red/oas:101122862%09red/oas:101104601%09red/oas:101…
cGMP-PKG signaling pathway	KEGG PATHWAY	oas04022	43	171	0.00255579	0.172516	ENSOARG00000008132|ENSOARG00000007395|ENSOARG00000007758|ENSOARG00000007679|ENSOARG00000015054|ENSOARG00000009536|ENSOARG00000008386|ENSOARG00000010306|ENSOARG00000017377|ENSOARG00000016017|ENSOARG00000013527|ENSOARG00000005974|ENSOARG00000001573|ENSOARG00000002132|ENSOARG00000019544|ENSOARG00000005870|ENSOARG00000009957|ENSOARG00000008232|ENSOARG00000002932|ENSOARG00000020451|ENSOARG00000009105|…	http://www.genome.jp/kegg-bin/show_pathway?oas04022/oas:101108185%09red/oas:101116680%09red/oas:101121455%09red/oas:101123197%09red/oas:101113297%09red/oas:101118398%09red/oas:101102089%09red/oas:101117327%09red/oas:101115870%09red/oas:101108743%09red/oas:101113317%09red/oas:101108104%09red/oas:101110314%09red/oas:101116716%09red/oas:641303%09red/oas:101111268%09red/oas:101110000%09red/oas:101111…
ECM-receptor interaction	KEGG PATHWAY	oas04512	24	89	0.0105368	0.477479	ENSOARG00000013521|ENSOARG00000016867|ENSOARG00000020222|ENSOARG00000013616|ENSOARG00000000498|ENSOARG00000016440|ENSOARG00000017123|ENSOARG00000019180|ENSOARG00000016607|ENSOARG00000008370|ENSOARG00000000300|ENSOARG00000001187|ENSOARG00000008212|ENSOARG00000010027|ENSOARG00000007228|ENSOARG00000013645|ENSOARG00000019329|ENSOARG00000009580|ENSOARG00000000327|ENSOARG00000020503|ENSOARG00000017490|…	http://www.genome.jp/kegg-bin/show_pathway?oas04512/oas:101107517%09red/oas:100216462%09red/oas:101120887%09red/oas:101122677%09red/oas:101115115%09red/oas:101118337%09red/oas:101103515%09red/oas:101109832%09red/oas:101118172%09red/oas:101119848%09red/oas:443499%09red/oas:101115719%09red/oas:101102692%09red/oas:101107969%09red/oas:101117424%09red/oas:101121444%09red/oas:101105588%09red/oas:101105…
Valine, leucine and isoleucine degradation	KEGG PATHWAY	oas00280	15	47	0.0122769	0.477479	ENSOARG00000007187|ENSOARG00000004442|ENSOARG00000018110|ENSOARG00000008923|ENSOARG00000007832|ENSOARG00000020103|ENSOARG00000009300|ENSOARG00000008236|ENSOARG00000004046|ENSOARG00000016273|ENSOARG00000020660|ENSOARG00000018593|ENSOARG00000007925|ENSOARG00000011112|ENSOARG00000011512	http://www.genome.jp/kegg-bin/show_pathway?oas00280/oas:100192316%09red/oas:101113555%09red/oas:101120981%09red/oas:101113939%09red/oas:101110023%09red/oas:443485%09red/oas:101113492%09red/oas:101111925%09red/oas:101112991%09red/oas:101109411%09red/oas:101109520%09red/oas:101111161%09red/oas:101102177%09red/oas:101122862%09red/oas:101104601%09red
Progesterone-mediated oocyte maturation	KEGG PATHWAY	oas04914	24	93	0.0159928	0.477479	ENSOARG00000015982|ENSOARG00000013527|ENSOARG00000019799|ENSOARG00000004384|ENSOARG00000017377|ENSOARG00000013581|ENSOARG00000016608|ENSOARG00000011644|ENSOARG00000005870|ENSOARG00000002932|ENSOARG00000020451|ENSOARG00000001653|ENSOARG00000006076|ENSOARG00000015469|ENSOARG00000015529|ENSOARG00000007245|ENSOARG00000019102|ENSOARG00000006517|ENSOARG00000001699|ENSOARG00000001468|ENSOARG00000014382|…	http://www.genome.jp/kegg-bin/show_pathway?oas04914/oas:101118462%09red/oas:101121455%09red/oas:101121276%09red/oas:101102089%09red/oas:101117327%09red/oas:101115870%09red/oas:101115956%09red/oas:101109612%09red/oas:101117916%09red/oas:101103693%09red/oas:101121291%09red/oas:443444%09red/oas:101109759%09red/oas:101122401%09red/oas:101119139%09red/oas:101111428%09red/oas:101104605%09red/oas:101110…
Dilated cardiomyopathy	KEGG PATHWAY	oas05414	22	83	0.0161924	0.477479	ENSOARG00000020185|ENSOARG00000013527|ENSOARG00000016867|ENSOARG00000020222|ENSOARG00000000955|ENSOARG00000017195|ENSOARG00000020797|ENSOARG00000000498|ENSOARG00000018447|ENSOARG00000016607|ENSOARG00000008370|ENSOARG00000011583|ENSOARG00000001187|ENSOARG00000008212|ENSOARG00000018404|ENSOARG00000002932|ENSOARG00000012882|ENSOARG00000010027|ENSOARG00000019102|ENSOARG00000013645|ENSOARG00000016292|…	http://www.genome.jp/kegg-bin/show_pathway?oas05414/oas:101107517%09red/oas:101117308%09red/oas:101120887%09red/oas:101102089%09red/oas:101117327%09red/oas:101109832%09red/oas:101114682%09red/oas:101119848%09red/oas:443499%09red/oas:101115719%09red/oas:554322%09red/oas:101123550%09red/oas:101122401%09red/oas:101119139%09red/oas:101113656%09red/oas:101122837%09red/oas:101118891%09red/oas:101103515…
mTOR signaling pathway	KEGG PATHWAY	oas04150	18	66	0.0224486	0.477479	ENSOARG00000006076|ENSOARG00000018633|ENSOARG00000007245|ENSOARG00000014146|ENSOARG00000015469|ENSOARG00000009317|ENSOARG00000015905|ENSOARG00000015529|ENSOARG00000021136|ENSOARG00000005870|ENSOARG00000005657|ENSOARG00000020671|ENSOARG00000004384|ENSOARG00000007851|ENSOARG00000009682|ENSOARG00000017770|ENSOARG00000013581|ENSOARG00000001699	http://www.genome.jp/kegg-bin/show_pathway?oas04150/oas:101115485%09red/oas:100127210%09red/oas:101121915%09red/oas:101118462%09red/oas:101105528%09red/oas:101121455%09red/oas:101111428%09red/oas:443519%09red/oas:101112730%09red/oas:101106309%09red/oas:101103425%09red/oas:101107438%09red/oas:101119351%09red/oas:101119127%09red/oas:101117211%09red/oas:101110124%09red/oas:101109759%09red/oas:101108…
Neurotrophin signaling pathway	KEGG PATHWAY	oas04722	29	123	0.0227615	0.477479	ENSOARG00000010741|ENSOARG00000019799|ENSOARG00000004384|ENSOARG00000013581|ENSOARG00000000337|ENSOARG00000018633|ENSOARG00000010978|ENSOARG00000002799|ENSOARG00000014712|ENSOARG00000020627|ENSOARG00000019184|ENSOARG00000005870|ENSOARG00000019632|ENSOARG00000001653|ENSOARG00000006076|ENSOARG00000015469|ENSOARG00000011197|ENSOARG00000015529|ENSOARG00000007245|ENSOARG00000017955|ENSOARG00000003572|…	http://www.genome.jp/kegg-bin/show_pathway?oas04722/oas:101122537%09red/oas:101102488%09red/oas:101118462%09red/oas:101121455%09red/oas:101104538%09red/oas:101114308%09red/oas:101115774%09red/oas:101121164%09red/oas:101115956%09red/oas:101115714%09red/oas:101112165%09red/oas:101118865%09red/oas:101117211%09red/oas:101115883%09red/oas:100913151%09red/oas:101109759%09red/oas:101121018%09red/oas:101…
Thyroid hormone signaling pathway	KEGG PATHWAY	oas04919	28	118	0.0233743	0.477479	ENSOARG00000020080|ENSOARG00000008386|ENSOARG00000009536|ENSOARG00000010785|ENSOARG00000010568|ENSOARG00000020951|ENSOARG00000016607|ENSOARG00000019627|ENSOARG00000021136|ENSOARG00000009701|ENSOARG00000005870|ENSOARG00000014972|ENSOARG00000006495|ENSOARG00000017147|ENSOARG00000018040|ENSOARG00000015529|ENSOARG00000007245|ENSOARG00000003344|ENSOARG00000015582|ENSOARG00000002077|ENSOARG00000006076|…	http://www.genome.jp/kegg-bin/show_pathway?oas04919/oas:101118462%09red/oas:101110953%09red/oas:101121455%09red/oas:101118398%09red/oas:101107264%09red/oas:101117774%09red/oas:101121082%09red/oas:443519%09red/oas:443228%09red/oas:101107616%09red/oas:101120281%09red/oas:101105703%09red/oas:101109759%09red/oas:101107568%09red/oas:101119237%09red/oas:101117211%09red/oas:100169938%09red/oas:101115485…
ErbB signaling pathway	KEGG PATHWAY	oas04012	22	87	0.0242826	0.477479	ENSOARG00000007798|ENSOARG00000020627|ENSOARG00000016598|ENSOARG00000015025|ENSOARG00000013581|ENSOARG00000001653|ENSOARG00000010978|ENSOARG00000020923|ENSOARG00000017759|ENSOARG00000005870|ENSOARG00000010448|ENSOARG00000019835|ENSOARG00000006076|ENSOARG00000015529|ENSOARG00000007245|ENSOARG00000003418|ENSOARG00000015404|ENSOARG00000018964|ENSOARG00000001468|ENSOARG00000008423|ENSOARG00000018775|…	http://www.genome.jp/kegg-bin/show_pathway?oas04012/oas:101118462%09red/oas:101121455%09red/oas:100307045%09red/oas:101122961%09red/oas:101114404%09red/oas:101103889%09red/oas:101112165%09red/oas:101118865%09red/oas:101115657%09red/oas:101110391%09red/oas:101115045%09red/oas:101109759%09red/oas:101121110%09red/oas:100169938%09red/oas:101115485%09red/oas:101114255%09red/oas:101120842%09red/oas:101…
Hypertrophic cardiomyopathy (HCM)	KEGG PATHWAY	oas05410	20	77	0.0248664	0.477479	ENSOARG00000020797|ENSOARG00000012882|ENSOARG00000000498|ENSOARG00000018447|ENSOARG00000010027|ENSOARG00000009317|ENSOARG00000016867|ENSOARG00000020185|ENSOARG00000020222|ENSOARG00000016607|ENSOARG00000000955|ENSOARG00000008370|ENSOARG00000011583|ENSOARG00000013645|ENSOARG00000001187|ENSOARG00000016292|ENSOARG00000008212|ENSOARG00000018404|ENSOARG00000007851|ENSOARG00000017195	http://www.genome.jp/kegg-bin/show_pathway?oas05410/oas:101122837%09red/oas:101107517%09red/oas:101118891%09red/oas:101103515%09red/oas:443143%09red/oas:101119848%09red/oas:554322%09red/oas:443499%09red/oas:101112498%09red/oas:101115719%09red/oas:101103425%09red/oas:101123550%09red/oas:100145865%09red/oas:100127210%09red/oas:101117308%09red/oas:101120887%09red/oas:101109832%09red/oas:101113656%09…
Small cell lung cancer	KEGG PATHWAY	oas05222	23	94	0.0287429	0.477479	ENSOARG00000013521|ENSOARG00000003371|ENSOARG00000016607|ENSOARG00000008370|ENSOARG00000013616|ENSOARG00000009701|ENSOARG00000019180|ENSOARG00000005870|ENSOARG00000009580|ENSOARG00000001187|ENSOARG00000008212|ENSOARG00000007245|ENSOARG00000007228|ENSOARG00000013829|ENSOARG00000003418|ENSOARG00000019329|ENSOARG00000013137|ENSOARG00000006076|ENSOARG00000014146|ENSOARG00000006356|ENSOARG00000000327|…	http://www.genome.jp/kegg-bin/show_pathway?oas05222/oas:101118462%09red/oas:101110953%09red/oas:101121455%09red/oas:101111143%09red/oas:101118172%09red/oas:100144755%09red/oas:101119848%09red/oas:101115719%09red/oas:100216462%09red/oas:101120189%09red/oas:100135699%09red/oas:101119351%09red/oas:101102692%09red/oas:101107969%09red/oas:101117424%09red/oas:101109759%09red/oas:101121444%09red/oas:101…
AMPK signaling pathway	KEGG PATHWAY	oas04152	29	126	0.0288965	0.477479	ENSOARG00000005886|ENSOARG00000002427|ENSOARG00000012463|ENSOARG00000012321|ENSOARG00000008668|ENSOARG00000009981|ENSOARG00000018633|ENSOARG00000013865|ENSOARG00000010741|ENSOARG00000016505|ENSOARG00000009317|ENSOARG00000005870|ENSOARG00000009105|ENSOARG00000009802|ENSOARG00000010394|ENSOARG00000018166|ENSOARG00000005581|ENSOARG00000017897|ENSOARG00000016854|ENSOARG00000007245|ENSOARG00000005657|…	http://www.genome.jp/kegg-bin/show_pathway?oas04152/oas:101116538%09red/oas:101103911%09red/oas:101118462%09red/oas:101121455%09red/oas:101108056%09red/oas:443270%09red/oas:443431%09red/oas:101115115%09red/oas:443264%09red/oas:443434%09red/oas:101119127%09red/oas:443009%09red/oas:443118%09red/oas:101110626%09red/oas:101113460%09red/oas:101111550%09red/oas:101110299%09red/oas:101112976%09red/oas:1…
Non-homologous end-joining	KEGG PATHWAY	oas03450	6	13	0.0297064	0.477479	ENSOARG00000002115|ENSOARG00000015021|ENSOARG00000019366|ENSOARG00000011884|ENSOARG00000018400|ENSOARG00000015614	http://www.genome.jp/kegg-bin/show_pathway?oas03450/oas:101107255%09red/oas:101102481%09red/oas:101123035%09red/oas:101111377%09red/oas:101114806%09red/oas:101112125%09red
Platelet activation	KEGG PATHWAY	oas04611	30	134	0.035011	0.477479	ENSOARG00000013527|ENSOARG00000019799|ENSOARG00000009536|ENSOARG00000015054|ENSOARG00000017377|ENSOARG00000008819|ENSOARG00000001573|ENSOARG00000016440|ENSOARG00000020803|ENSOARG00000019544|ENSOARG00000005870|ENSOARG00000019632|ENSOARG00000008370|ENSOARG00000008232|ENSOARG00000002932|ENSOARG00000008212|ENSOARG00000019909|ENSOARG00000015529|ENSOARG00000007245|ENSOARG00000013625|ENSOARG00000008132|…	http://www.genome.jp/kegg-bin/show_pathway?oas04611/oas:101118462%09red/oas:101121455%09red/oas:101123197%09red/oas:101103693%09red/oas:101102089%09red/oas:101117327%09red/oas:101113317%09red/oas:101115878%09red/oas:101115956%09red/oas:101119848%09red/oas:101111472%09red/oas:641303%09red/oas:101112735%09red/oas:101115719%09red/oas:101110000%09red/oas:101111897%09red/oas:101108864%09red/oas:101109…
Glutamatergic synapse	KEGG PATHWAY	oas04724	26	113	0.0370672	0.477479	ENSOARG00000013527|ENSOARG00000001850|ENSOARG00000013812|ENSOARG00000009536|ENSOARG00000017295|ENSOARG00000010306|ENSOARG00000017377|ENSOARG00000019480|ENSOARG00000020802|ENSOARG00000019909|ENSOARG00000020756|ENSOARG00000019508|ENSOARG00000002932|ENSOARG00000005994|ENSOARG00000007740|ENSOARG00000015529|ENSOARG00000019102|ENSOARG00000008132|ENSOARG00000013896|ENSOARG00000014702|ENSOARG00000007935|…	http://www.genome.jp/kegg-bin/show_pathway?oas04724/oas:101104166%09red/oas:101102999%09red/oas:101103693%09red/oas:101102089%09red/oas:101117327%09red/oas:101118179%09red/oas:101113317%09red/oas:101108104%09red/oas:101115878%09red/oas:101106114%09red/oas:443063%09red/oas:101111472%09red/oas:101112042%09red/oas:101122583%09red/oas:101114661%09red/oas:101108864%09red/oas:101122401%09red/oas:101108…
Tight junction	KEGG PATHWAY	oas04530	30	135	0.0376156	0.477479	ENSOARG00000005551|ENSOARG00000012656|ENSOARG00000009530|ENSOARG00000015207|ENSOARG00000016530|ENSOARG00000017377|ENSOARG00000017196|ENSOARG00000016676|ENSOARG00000021134|ENSOARG00000013865|ENSOARG00000013861|ENSOARG00000001617|ENSOARG00000001307|ENSOARG00000008998|ENSOARG00000019818|ENSOARG00000011486|ENSOARG00000009802|ENSOARG00000007268|ENSOARG00000013242|ENSOARG00000005847|ENSOARG00000004448|…	http://www.genome.jp/kegg-bin/show_pathway?oas04530/oas:101120218%09red/oas:442994%09red/oas:101118462%09red/oas:101103693%09red/oas:101110782%09red/oas:443471%09red/oas:101119775%09red/oas:101113152%09red/oas:443009%09red/oas:101113426%09red/oas:101118910%09red/oas:443200%09red/oas:101118390%09red/oas:101113252%09red/oas:101105574%09red/oas:101110299%09red/oas:101116372%09red/oas:101118556%09red…
Endometrial cancer	KEGG PATHWAY	oas05213	14	52	0.0440461	0.477479	ENSOARG00000006076|ENSOARG00000018633|ENSOARG00000007245|ENSOARG00000014146|ENSOARG00000010741|ENSOARG00000009701|ENSOARG00000020627|ENSOARG00000015529|ENSOARG00000005870|ENSOARG00000008423|ENSOARG00000016676|ENSOARG00000013581|ENSOARG00000016130|ENSOARG00000019835	http://www.genome.jp/kegg-bin/show_pathway?oas05213/oas:101115485%09red/oas:101112313%09red/oas:101109759%09red/oas:101118462%09red/oas:101110953%09red/oas:101121455%09red/oas:101104664%09red/oas:101118865%09red/oas:101117211%09red/oas:100913151%09red/oas:101107438%09red/oas:101119351%09red/oas:101102732%09red/oas:100169938%09red
FoxO signaling pathway	KEGG PATHWAY	oas04068	29	132	0.0448806	0.477479	ENSOARG00000010741|ENSOARG00000011894|ENSOARG00000019799|ENSOARG00000013581|ENSOARG00000001653|ENSOARG00000018633|ENSOARG00000009317|ENSOARG00000020627|ENSOARG00000010971|ENSOARG00000005870|ENSOARG00000011583|ENSOARG00000000285|ENSOARG00000004523|ENSOARG00000015529|ENSOARG00000007245|ENSOARG00000013829|ENSOARG00000013062|ENSOARG00000004730|ENSOARG00000001468|ENSOARG00000014146|ENSOARG00000013896|…	http://www.genome.jp/kegg-bin/show_pathway?oas04068/oas:101118462%09red/oas:101121455%09red/oas:101105847%09red/oas:443431%09red/oas:101111143%09red/oas:101115956%09red/oas:101106114%09red/oas:443063%09red/oas:101118865%09red/oas:101106936%09red/oas:780457%09red/oas:101119351%09red/oas:554322%09red/oas:101120826%09red/oas:101110437%09red/oas:101109759%09red/oas:101115990%09red/oas:554326%09red/oa…
TGF-beta signaling pathway	KEGG PATHWAY	oas04350	19	78	0.0452154	0.477479	ENSOARG00000013865|ENSOARG00000014930|ENSOARG00000006378|ENSOARG00000000651|ENSOARG00000017161|ENSOARG00000015529|ENSOARG00000000300|ENSOARG00000010971|ENSOARG00000011583|ENSOARG00000007733|ENSOARG00000010293|ENSOARG00000015245|ENSOARG00000017264|ENSOARG00000009089|ENSOARG00000014668|ENSOARG00000009841|ENSOARG00000003654|ENSOARG00000005053|ENSOARG00000008819	http://www.genome.jp/kegg-bin/show_pathway?oas04350/oas:101115485%09red/oas:101105084%09red/oas:554322%09red/oas:101120662%09red/oas:101114400%09red/oas:443454%09red/oas:101112282%09red/oas:101102442%09red/oas:101107231%09red/oas:443229%09red/oas:101114231%09red/oas:101106433%09red/oas:101103370%09red/oas:554326%09red/oas:443009%09red/oas:443172%09red/oas:443174%09red/oas:443161%09red/oas:443304%…
Adherens junction	KEGG PATHWAY	oas04520	18	73	0.0462593	0.477479	ENSOARG00000000549|ENSOARG00000006055|ENSOARG00000000778|ENSOARG00000020158|ENSOARG00000003713|ENSOARG00000015529|ENSOARG00000009732|ENSOARG00000010971|ENSOARG00000019175|ENSOARG00000012321|ENSOARG00000013053|ENSOARG00000015818|ENSOARG00000000285|ENSOARG00000016530|ENSOARG00000009530|ENSOARG00000003654|ENSOARG00000017196|ENSOARG00000016676	http://www.genome.jp/kegg-bin/show_pathway?oas04520/oas:101115485%09red/oas:443431%09red/oas:443200%09red/oas:101121760%09red/oas:101104362%09red/oas:443076%09red/oas:101108056%09red/oas:101112313%09red/oas:101102951%09red/oas:101110782%09red/oas:101116372%09red/oas:101108178%09red/oas:101114231%09red/oas:554326%09red/oas:101113983%09red/oas:101109363%09red/oas:101104610%09red/oas:101102742%09red
Renal cell carcinoma	KEGG PATHWAY	oas05211	17	68	0.0472189	0.477479	ENSOARG00000006076|ENSOARG00000006521|ENSOARG00000007245|ENSOARG00000021136|ENSOARG00000010978|ENSOARG00000000778|ENSOARG00000017759|ENSOARG00000020627|ENSOARG00000015529|ENSOARG00000005870|ENSOARG00000008423|ENSOARG00000019632|ENSOARG00000011583|ENSOARG00000009565|ENSOARG00000020870|ENSOARG00000008730|ENSOARG00000013581	http://www.genome.jp/kegg-bin/show_pathway?oas05211/oas:101115485%09red/oas:100302102%09red/oas:101109759%09red/oas:101118462%09red/oas:101115080%09red/oas:101121455%09red/oas:101102732%09red/oas:101112165%09red/oas:443076%09red/oas:443519%09red/oas:101118865%09red/oas:101114308%09red/oas:101107438%09red/oas:101121164%09red/oas:101110391%09red/oas:554322%09red/oas:443285%09red
Rap1 signaling pathway	KEGG PATHWAY	oas04015	43	212	0.0474177	0.477479	ENSOARG00000012064|ENSOARG00000013527|ENSOARG00000019799|ENSOARG00000016418|ENSOARG00000012180|ENSOARG00000009536|ENSOARG00000003798|ENSOARG00000003293|ENSOARG00000017377|ENSOARG00000013581|ENSOARG00000000300|ENSOARG00000000078|ENSOARG00000010733|ENSOARG00000020803|ENSOARG00000020802|ENSOARG00000013869|ENSOARG00000005870|ENSOARG00000019632|ENSOARG00000021199|ENSOARG00000019818|ENSOARG00000002932|…	http://www.genome.jp/kegg-bin/show_pathway?oas04015/oas:497272%09red/oas:101118462%09red/oas:101121455%09red/oas:101110782%09red/oas:101103693%09red/oas:101102089%09red/oas:101117327%09red/oas:101121767%09red/oas:101118179%09red/oas:101121164%09red/oas:101115956%09red/oas:443088%09red/oas:101111578%09red/oas:101112735%09red/oas:101115719%09red/oas:443087%09red/oas:101102808%09red/oas:101117784%09…
Insulin signaling pathway	KEGG PATHWAY	oas04910	31	144	0.0476433	0.477479	ENSOARG00000012463|ENSOARG00000008668|ENSOARG00000013581|ENSOARG00000001653|ENSOARG00000015024|ENSOARG00000009317|ENSOARG00000015905|ENSOARG00000020627|ENSOARG00000019544|ENSOARG00000005870|ENSOARG00000018633|ENSOARG00000020451|ENSOARG00000005491|ENSOARG00000019835|ENSOARG00000015025|ENSOARG00000005581|ENSOARG00000015529|ENSOARG00000007245|ENSOARG00000005657|ENSOARG00000006517|ENSOARG00000016405|…	http://www.genome.jp/kegg-bin/show_pathway?oas04910/oas:101110353%09red/oas:101118462%09red/oas:101121455%09red/oas:100216463%09red/oas:101117211%09red/oas:101110737%09red/oas:443431%09red/oas:101115870%09red/oas:101119127%09red/oas:101121164%09red/oas:101114404%09red/oas:101113460%09red/oas:101118865%09red/oas:101112730%09red/oas:101123197%09red/oas:100127210%09red/oas:101108772%09red/oas:101114…
Inflammatory mediator regulation of TRP channels	KEGG PATHWAY	oas04750	23	100	0.0477479	0.477479	ENSOARG00000013527|ENSOARG00000019799|ENSOARG00000009536|ENSOARG00000019544|ENSOARG00000001653|ENSOARG00000013869|ENSOARG00000005870|ENSOARG00000019909|ENSOARG00000002932|ENSOARG00000020714|ENSOARG00000021134|ENSOARG00000013242|ENSOARG00000007245|ENSOARG00000019102|ENSOARG00000008735|ENSOARG00000001468|ENSOARG00000005847|ENSOARG00000008132|ENSOARG00000014702|ENSOARG00000013144|ENSOARG00000012393|…	http://www.genome.jp/kegg-bin/show_pathway?oas04750/oas:101121455%09red/oas:101123197%09red/oas:101102089%09red/oas:101117327%09red/oas:101113317%09red/oas:101115878%09red/oas:101115956%09red/oas:101113426%09red/oas:101103054%09red/oas:101110314%09red/oas:768095%09red/oas:101111472%09red/oas:101105574%09red/oas:101108864%09red/oas:101109759%09red/oas:101122401%09red/oas:101119139%09red/oas:101115…
Adrenergic signaling in cardiomyocytes	KEGG PATHWAY	oas04261	32	151	0.0520985	0.501721	ENSOARG00000013527|ENSOARG00000002427|ENSOARG00000019799|ENSOARG00000000955|ENSOARG00000009536|ENSOARG00000008386|ENSOARG00000017377|ENSOARG00000020797|ENSOARG00000013865|ENSOARG00000002794|ENSOARG00000019544|ENSOARG00000005870|ENSOARG00000002932|ENSOARG00000009105|ENSOARG00000009802|ENSOARG00000006495|ENSOARG00000012882|ENSOARG00000015680|ENSOARG00000015529|ENSOARG00000016854|ENSOARG00000019102|…	http://www.genome.jp/kegg-bin/show_pathway?oas04261/oas:442995%09red/oas:101118462%09red/oas:101121455%09red/oas:101123197%09red/oas:101118398%09red/oas:101102089%09red/oas:101117327%09red/oas:101108743%09red/oas:443009%09red/oas:101115956%09red/oas:101115714%09red/oas:443118%09red/oas:101112976%09red/oas:101111268%09red/oas:101103693%09red/oas:101110299%09red/oas:101119596%09red/oas:101123550%09…
Endocytosis	KEGG PATHWAY	oas04144	45	226	0.0538886	0.501721	ENSOARG00000009395|ENSOARG00000012636|ENSOARG00000003034|ENSOARG00000014300|ENSOARG00000002529|ENSOARG00000014418|ENSOARG00000015245|ENSOARG00000019197|ENSOARG00000019132|ENSOARG00000014668|ENSOARG00000017196|ENSOARG00000015025|ENSOARG00000000078|ENSOARG00000010971|ENSOARG00000008357|ENSOARG00000003654|ENSOARG00000018775|ENSOARG00000020756|ENSOARG00000001185|ENSOARG00000005399|ENSOARG00000010448|…	http://www.genome.jp/kegg-bin/show_pathway?oas04144/oas:101120662%09red/oas:101110782%09red/oas:101110972%09red/oas:101110462%09red/oas:101102247%09red/oas:101107266%09red/oas:101107088%09red/oas:101122439%09red/oas:101103177%09red/oas:101116164%09red/oas:443088%09red/oas:101122198%09red/oas:101102555%09red/oas:101103889%09red/oas:101102782%09red/oas:101102615%09red/oas:101114400%09red/oas:101122…
Arrhythmogenic right ventricular cardiomyopathy (ARVC)	KEGG PATHWAY	oas05412	17	70	0.0570157	0.507242	ENSOARG00000012882|ENSOARG00000000498|ENSOARG00000018447|ENSOARG00000010027|ENSOARG00000016867|ENSOARG00000020185|ENSOARG00000020222|ENSOARG00000016607|ENSOARG00000000955|ENSOARG00000008370|ENSOARG00000013645|ENSOARG00000016292|ENSOARG00000001187|ENSOARG00000003713|ENSOARG00000008212|ENSOARG00000018404|ENSOARG00000016676	http://www.genome.jp/kegg-bin/show_pathway?oas05412/oas:101119848%09red/oas:101107517%09red/oas:101118891%09red/oas:101103515%09red/oas:443143%09red/oas:101112498%09red/oas:443499%09red/oas:101112313%09red/oas:101115719%09red/oas:101123550%09red/oas:101116372%09red/oas:101117308%09red/oas:101120887%09red/oas:101109832%09red/oas:101113656%09red/oas:101113852%09red/oas:101114682%09red
Dorso-ventral axis formation	KEGG PATHWAY	oas04320	8	25	0.0582389	0.507242	ENSOARG00000013102|ENSOARG00000020627|ENSOARG00000015529|ENSOARG00000020080|ENSOARG00000008423|ENSOARG00000020894|ENSOARG00000010785|ENSOARG00000020442	http://www.genome.jp/kegg-bin/show_pathway?oas04320/oas:101115485%09red/oas:101119464%09red/oas:101112098%09red/oas:101118865%09red/oas:101102732%09red/oas:101121082%09red/oas:101114986%09red
GnRH signaling pathway	KEGG PATHWAY	oas04912	20	87	0.0618327	0.521713	ENSOARG00000001468|ENSOARG00000001653|ENSOARG00000008132|ENSOARG00000013527|ENSOARG00000008423|ENSOARG00000019799|ENSOARG00000020627|ENSOARG00000015529|ENSOARG00000013869|ENSOARG00000015404|ENSOARG00000019102|ENSOARG00000012393|ENSOARG00000020466|ENSOARG00000009536|ENSOARG00000020756|ENSOARG00000013329|ENSOARG00000014702|ENSOARG00000019909|ENSOARG00000007935|ENSOARG00000002932	http://www.genome.jp/kegg-bin/show_pathway?oas04912/oas:101115485%09red/oas:101115045%09red/oas:101115047%09red/oas:101106864%09red/oas:101122537%09red/oas:101111472%09red/oas:101113317%09red/oas:101118865%09red/oas:101122401%09red/oas:101102089%09red/oas:101117327%09red/oas:101114661%09red/oas:101119139%09red/oas:101120826%09red/oas:101108864%09red/oas:101112295%09red/oas:101102732%09red/oas:101…
Fc epsilon RI signaling pathway	KEGG PATHWAY	oas04664	16	66	0.0641333	0.524727	ENSOARG00000001468|ENSOARG00000006076|ENSOARG00000007245|ENSOARG00000013869|ENSOARG00000019799|ENSOARG00000020627|ENSOARG00000015529|ENSOARG00000009732|ENSOARG00000015404|ENSOARG00000008423|ENSOARG00000020466|ENSOARG00000018633|ENSOARG00000005870|ENSOARG00000006340|ENSOARG00000007935|ENSOARG00000001653	http://www.genome.jp/kegg-bin/show_pathway?oas04664/oas:101115485%09red/oas:101115045%09red/oas:101115047%09red/oas:101118462%09red/oas:101111472%09red/oas:101121455%09red/oas:101117211%09red/oas:101118865%09red/oas:101120826%09red/oas:101102732%09red/oas:101115743%09red/oas:101109363%09red/oas:101116201%09red/oas:101115878%09red/oas:101115956%09red/oas:101109759%09red
TNF signaling pathway	KEGG PATHWAY	oas04668	24	110	0.0668078	0.530533	ENSOARG00000019799|ENSOARG00000016854|ENSOARG00000012321|ENSOARG00000015656|ENSOARG00000000337|ENSOARG00000013869|ENSOARG00000005870|ENSOARG00000009105|ENSOARG00000001653|ENSOARG00000018242|ENSOARG00000016852|ENSOARG00000015529|ENSOARG00000007245|ENSOARG00000013829|ENSOARG00000019340|ENSOARG00000003572|ENSOARG00000015404|ENSOARG00000002578|ENSOARG00000001468|ENSOARG00000006356|ENSOARG00000001544|…	http://www.genome.jp/kegg-bin/show_pathway?oas04668/oas:101118462%09red/oas:101121455%09red/oas:101108056%09red/oas:101111143%09red/oas:101108743%09red/oas:101108646%09red/oas:101114226%09red/oas:101115956%09red/oas:101109759%09red/oas:101115714%09red/oas:443118%09red/oas:101112976%09red/oas:101120189%09red/oas:101106914%09red/oas:101115045%09red/oas:101122114%09red/oas:443045%09red/oas:101121018…
PI3K-Akt signaling pathway	KEGG PATHWAY	oas04151	66	356	0.0692918	0.534537	ENSOARG00000013521|ENSOARG00000012064|ENSOARG00000002427|ENSOARG00000001850|ENSOARG00000016867|ENSOARG00000020222|ENSOARG00000012463|ENSOARG00000018633|ENSOARG00000012180|ENSOARG00000005941|ENSOARG00000003293|ENSOARG00000016607|ENSOARG00000008370|ENSOARG00000000300|ENSOARG00000006168|ENSOARG00000008423|ENSOARG00000000498|ENSOARG00000020627|ENSOARG00000000078|ENSOARG00000010741|ENSOARG00000016440|…	http://www.genome.jp/kegg-bin/show_pathway?oas04151/oas:101104166%09red/oas:101107517%09red/oas:497272%09red/oas:101118462%09red/oas:101117424%09red/oas:101121455%09red/oas:101120887%09red/oas:101108743%09red/oas:443431%09red/oas:443346%09red/oas:101118337%09red/oas:101107088%09red/oas:101119127%09red/oas:101105948%09red/oas:101109832%09red/oas:101118172%09red/oas:443363%09red/oas:443088%09red/oa…
Pantothenate and CoA biosynthesis	KEGG PATHWAY	oas00770	6	18	0.0837819	0.589973	ENSOARG00000000750|ENSOARG00000020103|ENSOARG00000002732|ENSOARG00000015307|ENSOARG00000017549|ENSOARG00000002602	http://www.genome.jp/kegg-bin/show_pathway?oas00770/oas:443485%09red/oas:101115306%09red/oas:101109311%09red/oas:101103923%09red/oas:101122150%09red
T cell receptor signaling pathway	KEGG PATHWAY	oas04660	23	108	0.0853227	0.589973	ENSOARG00000007798|ENSOARG00000020627|ENSOARG00000019799|ENSOARG00000014239|ENSOARG00000012321|ENSOARG00000010306|ENSOARG00000015025|ENSOARG00000018633|ENSOARG00000020923|ENSOARG00000017759|ENSOARG00000005870|ENSOARG00000019835|ENSOARG00000020377|ENSOARG00000013242|ENSOARG00000007740|ENSOARG00000015529|ENSOARG00000007245|ENSOARG00000005525|ENSOARG00000013829|ENSOARG00000006076|ENSOARG00000009732|…	http://www.genome.jp/kegg-bin/show_pathway?oas04660/oas:101118462%09red/oas:101121455%09red/oas:101108056%09red/oas:101111143%09red/oas:101108104%09red/oas:100307045%09red/oas:101115956%09red/oas:101113426%09red/oas:101114404%09red/oas:101118865%09red/oas:101109363%09red/oas:101110391%09red/oas:101109759%09red/oas:101116274%09red/oas:101117211%09red/oas:101103028%09red/oas:101119239%09red/oas:100…
Pancreatic cancer	KEGG PATHWAY	oas05212	15	64	0.0863731	0.589973	ENSOARG00000001468|ENSOARG00000006076|ENSOARG00000007245|ENSOARG00000017660|ENSOARG00000010952|ENSOARG00000011583|ENSOARG00000015529|ENSOARG00000010971|ENSOARG00000009701|ENSOARG00000013829|ENSOARG00000008246|ENSOARG00000005870|ENSOARG00000003654|ENSOARG00000013581|ENSOARG00000001653	http://www.genome.jp/kegg-bin/show_pathway?oas05212/oas:101115485%09red/oas:101121767%09red/oas:101109759%09red/oas:101118462%09red/oas:101110953%09red/oas:101121455%09red/oas:554322%09red/oas:101114231%09red/oas:101111143%09red/oas:101120826%09red/oas:101107438%09red/oas:554326%09red/oas:101116201%09red/oas:101104043%09red/oas:100144755%09red
Chronic myeloid leukemia	KEGG PATHWAY	oas05220	17	75	0.087399	0.589973	ENSOARG00000006076|ENSOARG00000015025|ENSOARG00000007245|ENSOARG00000020627|ENSOARG00000015529|ENSOARG00000018964|ENSOARG00000010971|ENSOARG00000008423|ENSOARG00000020951|ENSOARG00000013829|ENSOARG00000018775|ENSOARG00000008246|ENSOARG00000009565|ENSOARG00000005870|ENSOARG00000006340|ENSOARG00000013581|ENSOARG00000011583	http://www.genome.jp/kegg-bin/show_pathway?oas05220/oas:101115485%09red/oas:101114404%09red/oas:554322%09red/oas:101109759%09red/oas:101118462%09red/oas:101121455%09red/oas:101102732%09red/oas:100820752%09red/oas:101118865%09red/oas:101114308%09red/oas:101111143%09red/oas:101107438%09red/oas:554326%09red/oas:101115743%09red/oas:101115401%09red/oas:101122961%09red/oas:100144755%09red
Long-term depression	KEGG PATHWAY	oas04730	14	59	0.0892438	0.589973	ENSOARG00000013865|ENSOARG00000008132|ENSOARG00000004210|ENSOARG00000015529|ENSOARG00000013581|ENSOARG00000013625|ENSOARG00000012393|ENSOARG00000020466|ENSOARG00000008232|ENSOARG00000005704|ENSOARG00000009536|ENSOARG00000019909|ENSOARG00000017377|ENSOARG00000007935	http://www.genome.jp/kegg-bin/show_pathway?oas04730/oas:101115485%09red/oas:101106864%09red/oas:101111472%09red/oas:101112591%09red/oas:101103693%09red/oas:101110000%09red/oas:101117124%09red/oas:101113317%09red/oas:443533%09red/oas:101108864%09red/oas:101107438%09red/oas:101112295%09red/oas:443009%09red/oas:101115878%09red
Propanoate metabolism	KEGG PATHWAY	oas00640	8	28	0.0895885	0.589973	ENSOARG00000009602|ENSOARG00000016430|ENSOARG00000015186|ENSOARG00000004442|ENSOARG00000016273|ENSOARG00000018593|ENSOARG00000007925|ENSOARG00000011112	http://www.genome.jp/kegg-bin/show_pathway?oas00640/oas:443089%09red/oas:101103801%09red/oas:101113555%09red/oas:101112991%09red/oas:100192316%09red/oas:101111161%09red/oas:101104601%09red/oas:101114816%09red
Oocyte meiosis	KEGG PATHWAY	oas04114	24	115	0.0930361	0.593008	ENSOARG00000015982|ENSOARG00000013527|ENSOARG00000002427|ENSOARG00000004384|ENSOARG00000010306|ENSOARG00000016608|ENSOARG00000013865|ENSOARG00000015824|ENSOARG00000011644|ENSOARG00000019544|ENSOARG00000002932|ENSOARG00000005177|ENSOARG00000003968|ENSOARG00000015469|ENSOARG00000007740|ENSOARG00000015529|ENSOARG00000019102|ENSOARG00000001699|ENSOARG00000014382|ENSOARG00000008132|ENSOARG00000014702|…	http://www.genome.jp/kegg-bin/show_pathway?oas04114/oas:101113317%09red/oas:101123197%09red/oas:101121276%09red/oas:101102089%09red/oas:101117327%09red/oas:101114150%09red/oas:443009%09red/oas:101108104%09red/oas:101109612%09red/oas:101117916%09red/oas:101108864%09red/oas:443444%09red/oas:101122401%09red/oas:101119139%09red/oas:101111428%09red/oas:101104605%09red/oas:101117093%09red/oas:101110124…
Axon guidance	KEGG PATHWAY	oas04360	26	127	0.0963465	0.593008	ENSOARG00000017759|ENSOARG00000014361|ENSOARG00000010306|ENSOARG00000017377|ENSOARG00000003804|ENSOARG00000008819|ENSOARG00000015821|ENSOARG00000010649|ENSOARG00000019835|ENSOARG00000014239|ENSOARG00000007740|ENSOARG00000015529|ENSOARG00000003418|ENSOARG00000005343|ENSOARG00000016739|ENSOARG00000019004|ENSOARG00000006407|ENSOARG00000016559|ENSOARG00000013487|ENSOARG00000015139|ENSOARG00000000778|…	http://www.genome.jp/kegg-bin/show_pathway?oas04360/oas:101120842%09red/oas:101103693%09red/oas:101120886%09red/oas:101108104%09red/oas:101116493%09red/oas:101114604%09red/oas:101122223%09red/oas:101109363%09red/oas:101110391%09red/oas:100125614%09red/oas:101122744%09red/oas:101119989%09red/oas:100125613%09red/oas:101102193%09red/oas:101113580%09red/oas:101120021%09red/oas:101119239%09red/oas:100…
One carbon pool by folate	KEGG PATHWAY	oas00670	6	19	0.0986021	0.593008	ENSOARG00000014880|ENSOARG00000017731|ENSOARG00000021150|ENSOARG00000013139|ENSOARG00000017047|ENSOARG00000003750	http://www.genome.jp/kegg-bin/show_pathway?oas00670/oas:101110147%09red/oas:101114182%09red/oas:101104908%09red/oas:101121731%09red/oas:101109020%09red/oas:101116797%09red
HTLV-I infection	KEGG PATHWAY	oas05166	51	275	0.0988346	0.593008	ENSOARG00000006192|ENSOARG00000015982|ENSOARG00000013527|ENSOARG00000011894|ENSOARG00000012943|ENSOARG00000002461|ENSOARG00000014239|ENSOARG00000004573|ENSOARG00000010971|ENSOARG00000026854|ENSOARG00000009395|ENSOARG00000015656|ENSOARG00000010306|ENSOARG00000020174|ENSOARG00000014646|ENSOARG00000003654|ENSOARG00000016608|ENSOARG00000010224|ENSOARG00000020803|ENSOARG00000011644|ENSOARG00000005870|…	http://www.genome.jp/kegg-bin/show_pathway?oas05166/oas:101114231%09red/oas:101122537%09red/oas:101118462%09red/oas:101121455%09red/oas:101106622%09red/oas:101108313%09red/oas:101117327%09red/oas:101121782%09red/oas:101107201%09red/oas:101107088%09red/oas:101108104%09red/oas:101114226%09red/oas:101114986%09red/oas:101109612%09red/oas:101104605%09red/oas:101103054%09red/oas:443118%09red/oas:101117…
Fatty acid elongation	KEGG PATHWAY	oas00062	7	24	0.101308	0.594443	ENSOARG00000020179|ENSOARG00000008236|ENSOARG00000011587|ENSOARG00000004046|ENSOARG00000000588|ENSOARG00000018593|ENSOARG00000000562	http://www.genome.jp/kegg-bin/show_pathway?oas00062/oas:100192316%09red/oas:443484%09red/oas:101111925%09red/oas:101104407%09red/oas:101121049%09red/oas:101103726%09red/oas:101122862%09red
Toxoplasmosis	KEGG PATHWAY	oas05145	27	134	0.103477	0.594443	ENSOARG00000013521|ENSOARG00000019799|ENSOARG00000026854|ENSOARG00000017377|ENSOARG00000013616|ENSOARG00000001653|ENSOARG00000009701|ENSOARG00000019180|ENSOARG00000013869|ENSOARG00000005870|ENSOARG00000009580|ENSOARG00000011583|ENSOARG00000001187|ENSOARG00000006076|ENSOARG00000015529|ENSOARG00000007245|ENSOARG00000007228|ENSOARG00000013829|ENSOARG00000002578|ENSOARG00000001468|ENSOARG00000013480|…	http://www.genome.jp/kegg-bin/show_pathway?oas05145/oas:101118462%09red/oas:101110953%09red/oas:101121455%09red/oas:101108056%09red/oas:101111143%09red/oas:101115956%09red/oas:101109759%09red/oas:101103693%09red/oas:101120189%09red/oas:101102692%09red/oas:101113909%09red/oas:101107969%09red/oas:101117424%09red/oas:101122114%09red/oas:101121444%09red/oas:100144749%09red/oas:101105588%09red/oas:101…
Ovarian steroidogenesis	KEGG PATHWAY	oas04913	13	56	0.110151	0.609827	ENSOARG00000013527|ENSOARG00000010355|ENSOARG00000010028|ENSOARG00000014702|ENSOARG00000018396|ENSOARG00000019102|ENSOARG00000020466|ENSOARG00000017264|ENSOARG00000010221|ENSOARG00000000285|ENSOARG00000007935|ENSOARG00000008735|ENSOARG00000002932	http://www.genome.jp/kegg-bin/show_pathway?oas04913/oas:101107119%09red/oas:101106865%09red/oas:768095%09red/oas:101111472%09red/oas:101115878%09red/oas:443431%09red/oas:101122401%09red/oas:101102089%09red/oas:101117327%09red/oas:101119139%09red/oas:443174%09red/oas:101107541%09red/oas:101115654%09red
Long-term potentiation	KEGG PATHWAY	oas04720	15	67	0.110672	0.609827	ENSOARG00000008132|ENSOARG00000015469|ENSOARG00000013527|ENSOARG00000007740|ENSOARG00000015529|ENSOARG00000004384|ENSOARG00000020802|ENSOARG00000012393|ENSOARG00000019632|ENSOARG00000019909|ENSOARG00000009536|ENSOARG00000019544|ENSOARG00000010306|ENSOARG00000013581|ENSOARG00000001699	http://www.genome.jp/kegg-bin/show_pathway?oas04720/oas:101115485%09red/oas:101113317%09red/oas:101106864%09red/oas:101121915%09red/oas:101117327%09red/oas:101123197%09red/oas:101111428%09red/oas:101107438%09red/oas:101115080%09red/oas:101115429%09red/oas:101118179%09red/oas:101112295%09red/oas:101108864%09red/oas:101108104%09red/oas:101110124%09red
Fanconi anemia pathway	KEGG PATHWAY	oas03460	12	51	0.114212	0.612694	ENSOARG00000016110|ENSOARG00000009822|ENSOARG00000006192|ENSOARG00000016778|ENSOARG00000013369|ENSOARG00000001873|ENSOARG00000008608|ENSOARG00000007323|ENSOARG00000001759|ENSOARG00000001384|ENSOARG00000009429|ENSOARG00000011574	http://www.genome.jp/kegg-bin/show_pathway?oas03460/oas:101106566%09red/oas:101109669%09red/oas:101119628%09red/oas:101106090%09red/oas:101107879%09red/oas:101112700%09red/oas:101117282%09red/oas:101106113%09red/oas:101109360%09red/oas:101105811%09red/oas:101115595%09red/oas:101110067%09red
Circadian entrainment	KEGG PATHWAY	oas04713	20	96	0.118177	0.612694	ENSOARG00000018911|ENSOARG00000013625|ENSOARG00000008132|ENSOARG00000013527|ENSOARG00000019941|ENSOARG00000001850|ENSOARG00000016854|ENSOARG00000015529|ENSOARG00000020802|ENSOARG00000019102|ENSOARG00000012393|ENSOARG00000009536|ENSOARG00000002932|ENSOARG00000003572|ENSOARG00000005704|ENSOARG00000008232|ENSOARG00000014702|ENSOARG00000017377|ENSOARG00000020697|ENSOARG00000004210	http://www.genome.jp/kegg-bin/show_pathway?oas04713/oas:101115485%09red/oas:101115714%09red/oas:101104166%09red/oas:101106864%09red/oas:101112591%09red/oas:101111289%09red/oas:101108976%09red/oas:101103693%09red/oas:443118%09red/oas:101110000%09red/oas:101102089%09red/oas:101117327%09red/oas:100174984%09red/oas:443533%09red/oas:101119139%09red/oas:101122401%09red/oas:101118179%09red/oas:101112295…
Epstein-Barr virus infection	KEGG PATHWAY	oas05169	37	196	0.121148	0.612694	ENSOARG00000019957|ENSOARG00000009395|ENSOARG00000015554|ENSOARG00000019799|ENSOARG00000012321|ENSOARG00000015656|ENSOARG00000020951|ENSOARG00000003359|ENSOARG00000020101|ENSOARG00000014646|ENSOARG00000009656|ENSOARG00000005538|ENSOARG00000001653|ENSOARG00000017461|ENSOARG00000008166|ENSOARG00000002671|ENSOARG00000013869|ENSOARG00000005870|ENSOARG00000014979|ENSOARG00000019835|ENSOARG00000006076|…	http://www.genome.jp/kegg-bin/show_pathway?oas05169/oas:101118462%09red/oas:101121455%09red/oas:101103692%09red/oas:101121105%09red/oas:101109136%09red/oas:101111143%09red/oas:101107201%09red/oas:101115956%09red/oas:101119003%09red/oas:100144755%09red/oas:443045%09red/oas:101118599%09red/oas:101114502%09red/oas:101115879%09red/oas:101104715%09red/oas:101107196%09red/oas:100171394%09red/oas:101113…
Proteoglycans in cancer	KEGG PATHWAY	oas05205	40	214	0.121445	0.612694	ENSOARG00000019799|ENSOARG00000019329|ENSOARG00000020222|ENSOARG00000003798|ENSOARG00000013053|ENSOARG00000012184|ENSOARG00000015054|ENSOARG00000005870|ENSOARG00000013581|ENSOARG00000000300|ENSOARG00000008819|ENSOARG00000015025|ENSOARG00000018633|ENSOARG00000021136|ENSOARG00000010978|ENSOARG00000020627|ENSOARG00000019544|ENSOARG00000016607|ENSOARG00000018775|ENSOARG00000011583|ENSOARG00000004265|…	http://www.genome.jp/kegg-bin/show_pathway?oas05205/oas:101120842%09red/oas:101118462%09red/oas:443519%09red/oas:101121455%09red/oas:101123197%09red/oas:101120887%09red/oas:101122677%09red/oas:101114308%09red/oas:101113317%09red/oas:101115956%09red/oas:101104610%09red/oas:101119848%09red/oas:101114404%09red/oas:101103889%09red/oas:641303%09red/oas:101112165%09red/oas:443228%09red/oas:101119285%09…
Adipocytokine signaling pathway	KEGG PATHWAY	oas04920	16	74	0.123358	0.612694	ENSOARG00000001468|ENSOARG00000006076|ENSOARG00000018166|ENSOARG00000001653|ENSOARG00000010394|ENSOARG00000013480|ENSOARG00000005581|ENSOARG00000009317|ENSOARG00000013829|ENSOARG00000017954|ENSOARG00000007614|ENSOARG00000017123|ENSOARG00000009565|ENSOARG00000016505|ENSOARG00000007851|ENSOARG00000013242	http://www.genome.jp/kegg-bin/show_pathway?oas04920/oas:101111781%09red/oas:443434%09red/oas:101103911%09red/oas:101118462%09red/oas:101103425%09red/oas:101114308%09red/oas:101115115%09red/oas:101111143%09red/oas:443264%09red/oas:101120826%09red/oas:443270%09red/oas:100127210%09red/oas:101110905%09red/oas:101116201%09red/oas:101113909%09red/oas:101113426%09red
Phosphatidylinositol signaling system	KEGG PATHWAY	oas04070	17	80	0.126604	0.612694	ENSOARG00000019909|ENSOARG00000019627|ENSOARG00000007245|ENSOARG00000014146|ENSOARG00000004372|ENSOARG00000003798|ENSOARG00000013414|ENSOARG00000005870|ENSOARG00000006616|ENSOARG00000008132|ENSOARG00000011798|ENSOARG00000009536|ENSOARG00000005184|ENSOARG00000007286|ENSOARG00000006947|ENSOARG00000019926|ENSOARG00000006686	http://www.genome.jp/kegg-bin/show_pathway?oas04070/oas:101105703%09red/oas:101113317%09red/oas:101106864%09red/oas:101109759%09red/oas:101111344%09red/oas:101105250%09red/oas:101121455%09red/oas:101105709%09red/oas:101112848%09red/oas:101101853%09red/oas:101119358%09red/oas:101120515%09red/oas:101108320%09red/oas:101114899%09red/oas:101108864%09red/oas:101119735%09red/oas:101119351%09red
Osteoclast differentiation	KEGG PATHWAY	oas04380	25	127	0.133481	0.612694	ENSOARG00000019799|ENSOARG00000012321|ENSOARG00000010306|ENSOARG00000001653|ENSOARG00000010971|ENSOARG00000013869|ENSOARG00000005870|ENSOARG00000011583|ENSOARG00000006076|ENSOARG00000014239|ENSOARG00000007740|ENSOARG00000015529|ENSOARG00000025785|ENSOARG00000016854|ENSOARG00000013188|ENSOARG00000018943|ENSOARG00000007245|ENSOARG00000006340|ENSOARG00000002578|ENSOARG00000001468|ENSOARG00000013829|…	http://www.genome.jp/kegg-bin/show_pathway?oas04380/oas:101118462%09red/oas:101121455%09red/oas:101108056%09red/oas:101111143%09red/oas:101108104%09red/oas:101115956%09red/oas:443363%09red/oas:101109759%09red/oas:101103054%09red/oas:443118%09red/oas:101103702%09red/oas:554326%09red/oas:101109363%09red/oas:554322%09red/oas:101122114%09red/oas:100036757%09red/oas:101112907%09red/oas:101115743%09red…
Oxytocin signaling pathway	KEGG PATHWAY	oas04921	30	157	0.136923	0.612694	ENSOARG00000013527|ENSOARG00000005704|ENSOARG00000000955|ENSOARG00000009536|ENSOARG00000015054|ENSOARG00000010306|ENSOARG00000017377|ENSOARG00000008819|ENSOARG00000001573|ENSOARG00000009317|ENSOARG00000007740|ENSOARG00000019544|ENSOARG00000005870|ENSOARG00000019909|ENSOARG00000008232|ENSOARG00000002932|ENSOARG00000016099|ENSOARG00000012882|ENSOARG00000014239|ENSOARG00000019941|ENSOARG00000015529|…	http://www.genome.jp/kegg-bin/show_pathway?oas04921/oas:101121455%09red/oas:101123197%09red/oas:101103693%09red/oas:101102089%09red/oas:101117327%09red/oas:101113317%09red/oas:101108104%09red/oas:101115878%09red/oas:101111289%09red/oas:641303%09red/oas:101110000%09red/oas:101111897%09red/oas:100127210%09red/oas:101108864%09red/oas:101123550%09red/oas:100286738%09red/oas:101109759%09red/oas:101122…
Colorectal cancer	KEGG PATHWAY	oas05210	15	70	0.138668	0.612694	ENSOARG00000001468|ENSOARG00000006076|ENSOARG00000007245|ENSOARG00000001653|ENSOARG00000009701|ENSOARG00000014867|ENSOARG00000015529|ENSOARG00000010971|ENSOARG00000005136|ENSOARG00000011583|ENSOARG00000005870|ENSOARG00000003654|ENSOARG00000013581|ENSOARG00000016130|ENSOARG00000019835	http://www.genome.jp/kegg-bin/show_pathway?oas05210/oas:101115485%09red/oas:101109759%09red/oas:101118462%09red/oas:101110953%09red/oas:101121455%09red/oas:101104664%09red/oas:101121679%09red/oas:101107944%09red/oas:101114231%09red/oas:101120826%09red/oas:101107438%09red/oas:554326%09red/oas:101116201%09red/oas:554322%09red/oas:100169938%09red
Fatty acid metabolism	KEGG PATHWAY	oas01212	11	48	0.141574	0.612694	ENSOARG00000020179|ENSOARG00000016430|ENSOARG00000016505|ENSOARG00000019178|ENSOARG00000008236|ENSOARG00000011587|ENSOARG00000017954|ENSOARG00000004046|ENSOARG00000007614|ENSOARG00000018593|ENSOARG00000011112	http://www.genome.jp/kegg-bin/show_pathway?oas01212/oas:100192316%09red/oas:101121049%09red/oas:443484%09red/oas:101111925%09red/oas:101123271%09red/oas:101111781%09red/oas:443434%09red/oas:101110905%09red/oas:101122862%09red/oas:101104601%09red/oas:101114816%09red
RNA degradation	KEGG PATHWAY	oas03018	16	76	0.141964	0.612694	ENSOARG00000016637|ENSOARG00000010090|ENSOARG00000014904|ENSOARG00000004446|ENSOARG00000002981|ENSOARG00000020211|ENSOARG00000001567|ENSOARG00000017771|ENSOARG00000010229|ENSOARG00000016039|ENSOARG00000017158|ENSOARG00000002164|ENSOARG00000007764|ENSOARG00000018151|ENSOARG00000004443|ENSOARG00000015309	http://www.genome.jp/kegg-bin/show_pathway?oas03018/oas:101111971%09red/oas:101104834%09red/oas:101105519%09red/oas:101115066%09red/oas:101103649%09red/oas:101120906%09red/oas:101106461%09red/oas:101111369%09red/oas:101122772%09red/oas:101102410%09red/oas:101109091%09red/oas:101122118%09red/oas:101107815%09red/oas:101103823%09red/oas:101106973%09red/oas:101109796%09red
mRNA surveillance pathway	KEGG PATHWAY	oas03015	20	99	0.142247	0.612694	ENSOARG00000002195|ENSOARG00000013865|ENSOARG00000002427|ENSOARG00000001352|ENSOARG00000009802|ENSOARG00000014798|ENSOARG00000012889|ENSOARG00000018767|ENSOARG00000011233|ENSOARG00000016579|ENSOARG00000008030|ENSOARG00000020532|ENSOARG00000014587|ENSOARG00000007088|ENSOARG00000019544|ENSOARG00000010928|ENSOARG00000016015|ENSOARG00000015073|ENSOARG00000015076|ENSOARG00000012911	http://www.genome.jp/kegg-bin/show_pathway?oas03015/oas:101111768%09red/oas:101110469%09red/oas:101116553%09red/oas:101114513%09red/oas:101116751%09red/oas:101108367%09red/oas:101122058%09red/oas:101110299%09red/oas:101123197%09red/oas:101111376%09red/oas:101105838%09red/oas:101109622%09red/oas:101102015%09red/oas:443009%09red/oas:101114233%09red/oas:101110724%09red/oas:101115126%09red/oas:101113…
Protein processing in endoplasmic reticulum	KEGG PATHWAY	oas04141	33	176	0.144032	0.612694	ENSOARG00000010156|ENSOARG00000017585|ENSOARG00000009678|ENSOARG00000016142|ENSOARG00000002377|ENSOARG00000012931|ENSOARG00000006459|ENSOARG00000000337|ENSOARG00000020315|ENSOARG00000001565|ENSOARG00000020101|ENSOARG00000018038|ENSOARG00000012247|ENSOARG00000004167|ENSOARG00000004788|ENSOARG00000016885|ENSOARG00000001653|ENSOARG00000014077|ENSOARG00000002779|ENSOARG00000003617|ENSOARG00000016856|…	http://www.genome.jp/kegg-bin/show_pathway?oas04141/oas:101122164%09red/oas:101115370%09red/oas:101116451%09red/oas:101112978%09red/oas:101120579%09red/oas:100302096%09red/oas:101108761%09red/oas:101101912%09red/oas:101110978%09red/oas:101106911%09red/oas:101106915%09red/oas:101117995%09red/oas:101103353%09red/oas:101109321%09red/oas:101111725%09red/oas:101120209%09red/oas:101108177%09red/oas:101…
Non-small cell lung cancer	KEGG PATHWAY	oas05223	12	54	0.147354	0.612694	ENSOARG00000006076|ENSOARG00000018633|ENSOARG00000010741|ENSOARG00000009701|ENSOARG00000020627|ENSOARG00000015529|ENSOARG00000005870|ENSOARG00000008423|ENSOARG00000008246|ENSOARG00000007245|ENSOARG00000013581|ENSOARG00000004730	http://www.genome.jp/kegg-bin/show_pathway?oas05223/oas:101115485%09red/oas:101110437%09red/oas:101109759%09red/oas:101118462%09red/oas:101110953%09red/oas:101121455%09red/oas:101117211%09red/oas:101118865%09red/oas:100913151%09red/oas:101107438%09red/oas:101102732%09red/oas:100144755%09red
Nucleotide excision repair	KEGG PATHWAY	oas03420	10	43	0.1475	0.612694	ENSOARG00000007323|ENSOARG00000003043|ENSOARG00000002010|ENSOARG00000011358|ENSOARG00000007188|ENSOARG00000007073|ENSOARG00000011207|ENSOARG00000005295|ENSOARG00000010224|ENSOARG00000021131	http://www.genome.jp/kegg-bin/show_pathway?oas03420/oas:101109669%09red/oas:101116451%09red/oas:101109450%09red/oas:101104405%09red/oas:101116678%09red/oas:101117559%09red/oas:101108254%09red/oas:101106622%09red/oas:101103949%09red/oas:101114031%09red
Fatty acid degradation	KEGG PATHWAY	oas00071	10	43	0.1475	0.612694	ENSOARG00000016505|ENSOARG00000010163|ENSOARG00000019178|ENSOARG00000008236|ENSOARG00000017954|ENSOARG00000007614|ENSOARG00000018593|ENSOARG00000011112|ENSOARG00000004046|ENSOARG00000011512	http://www.genome.jp/kegg-bin/show_pathway?oas00071/oas:101111781%09red/oas:101122190%09red/oas:101111925%09red/oas:101123271%09red/oas:101109411%09red/oas:100192316%09red/oas:443434%09red/oas:101110905%09red/oas:101122862%09red/oas:101104601%09red
Gap junction	KEGG PATHWAY	oas04540	18	89	0.156481	0.64015	ENSOARG00000013625|ENSOARG00000008132|ENSOARG00000013527|ENSOARG00000008423|ENSOARG00000020627|ENSOARG00000015529|ENSOARG00000014702|ENSOARG00000019102|ENSOARG00000012393|ENSOARG00000019909|ENSOARG00000009536|ENSOARG00000002932|ENSOARG00000006760|ENSOARG00000004318|ENSOARG00000008232|ENSOARG00000003293|ENSOARG00000017377|ENSOARG00000016530	http://www.genome.jp/kegg-bin/show_pathway?oas04540/oas:101115485%09red/oas:101117124%09red/oas:443200%09red/oas:101106864%09red/oas:101113317%09red/oas:443346%09red/oas:101103693%09red/oas:100216432%09red/oas:101118865%09red/oas:101110000%09red/oas:101102089%09red/oas:101117327%09red/oas:101117784%09red/oas:101122401%09red/oas:101102732%09red/oas:101112295%09red/oas:101119139%09red/oas:101108864…
Ras signaling pathway	KEGG PATHWAY	oas04014	42	233	0.159547	0.640821	ENSOARG00000012064|ENSOARG00000001850|ENSOARG00000016598|ENSOARG00000012180|ENSOARG00000003798|ENSOARG00000003359|ENSOARG00000003293|ENSOARG00000017759|ENSOARG00000001653|ENSOARG00000014671|ENSOARG00000010978|ENSOARG00000020627|ENSOARG00000020802|ENSOARG00000005870|ENSOARG00000019632|ENSOARG00000014586|ENSOARG00000020756|ENSOARG00000018768|ENSOARG00000006076|ENSOARG00000013102|ENSOARG00000003301|…	http://www.genome.jp/kegg-bin/show_pathway?oas04014/oas:101104166%09red/oas:101117432%09red/oas:101119234%09red/oas:101118462%09red/oas:101121455%09red/oas:101110975%09red/oas:443431%09red/oas:101114308%09red/oas:101111143%09red/oas:101118179%09red/oas:497272%09red/oas:101115878%09red/oas:101114986%09red/oas:443088%09red/oas:101111472%09red/oas:101112165%09red/oas:101118865%09red/oas:443087%09red…
VEGF signaling pathway	KEGG PATHWAY	oas04370	13	61	0.163765	0.640821	ENSOARG00000006076|ENSOARG00000014239|ENSOARG00000007740|ENSOARG00000009701|ENSOARG00000019799|ENSOARG00000015529|ENSOARG00000005870|ENSOARG00000003418|ENSOARG00000001060|ENSOARG00000010306|ENSOARG00000007245|ENSOARG00000007935|ENSOARG00000020466	http://www.genome.jp/kegg-bin/show_pathway?oas04370/oas:101115485%09red/oas:101118462%09red/oas:101111472%09red/oas:101110953%09red/oas:101121455%09red/oas:101120842%09red/oas:443087%09red/oas:101115429%09red/oas:101108104%09red/oas:101119239%09red/oas:101115878%09red/oas:101115956%09red/oas:101109759%09red
Inositol phosphate metabolism	KEGG PATHWAY	oas00562	13	61	0.163765	0.640821	ENSOARG00000014146|ENSOARG00000004372|ENSOARG00000012946|ENSOARG00000013414|ENSOARG00000007245|ENSOARG00000019627|ENSOARG00000011798|ENSOARG00000009536|ENSOARG00000005184|ENSOARG00000003798|ENSOARG00000006947|ENSOARG00000019926|ENSOARG00000006686	http://www.genome.jp/kegg-bin/show_pathway?oas00562/oas:101105703%09red/oas:101106864%09red/oas:101120714%09red/oas:101111344%09red/oas:101105250%09red/oas:101101853%09red/oas:101105709%09red/oas:101112848%09red/oas:101119358%09red/oas:101120515%09red/oas:101114899%09red/oas:101109759%09red/oas:101119351%09red
Aldosterone-regulated sodium reabsorption	KEGG PATHWAY	oas04960	9	39	0.168373	0.642288	ENSOARG00000007245|ENSOARG00000007064|ENSOARG00000015529|ENSOARG00000005870|ENSOARG00000018633|ENSOARG00000008386|ENSOARG00000000285|ENSOARG00000005399|ENSOARG00000006495	http://www.genome.jp/kegg-bin/show_pathway?oas04960/oas:101115485%09red/oas:101122748%09red/oas:101109759%09red/oas:101121455%09red/oas:101107568%09red/oas:101118398%09red/oas:443431%09red/oas:101117211%09red/oas:101107046%09red
Estrogen signaling pathway	KEGG PATHWAY	oas04915	20	102	0.168898	0.642288	ENSOARG00000006076|ENSOARG00000008423|ENSOARG00000012272|ENSOARG00000008132|ENSOARG00000013527|ENSOARG00000009957|ENSOARG00000007245|ENSOARG00000020627|ENSOARG00000015529|ENSOARG00000005870|ENSOARG00000019102|ENSOARG00000012393|ENSOARG00000019909|ENSOARG00000003344|ENSOARG00000009536|ENSOARG00000002932|ENSOARG00000016854|ENSOARG00000009105|ENSOARG00000014702|ENSOARG00000017377	http://www.genome.jp/kegg-bin/show_pathway?oas04915/oas:101115485%09red/oas:443118%09red/oas:101106864%09red/oas:101118565%09red/oas:101109759%09red/oas:101118462%09red/oas:101121455%09red/oas:101113317%09red/oas:443228%09red/oas:101118865%09red/oas:101122401%09red/oas:101102089%09red/oas:101117327%09red/oas:101119139%09red/oas:101108864%09red/oas:101112976%09red/oas:101108743%09red/oas:101112295…
Hepatitis C	KEGG PATHWAY	oas05160	25	132	0.17198	0.644925	ENSOARG00000019799|ENSOARG00000018393|ENSOARG00000005551|ENSOARG00000018396|ENSOARG00000014786|ENSOARG00000003359|ENSOARG00000005870|ENSOARG00000013581|ENSOARG00000001653|ENSOARG00000018633|ENSOARG00000013865|ENSOARG00000020627|ENSOARG00000020101|ENSOARG00000009802|ENSOARG00000019835|ENSOARG00000006076|ENSOARG00000015529|ENSOARG00000025785|ENSOARG00000007245|ENSOARG00000013188|ENSOARG00000013829|…	http://www.genome.jp/kegg-bin/show_pathway?oas05160/oas:101118462%09red/oas:101121455%09red/oas:101111143%09red/oas:443009%09red/oas:101115956%09red/oas:443363%09red/oas:101118881%09red/oas:101118865%09red/oas:101115654%09red/oas:101110299%09red/oas:101104493%09red/oas:101103702%09red/oas:101109759%09red/oas:101117211%09red/oas:101118304%09red/oas:101107358%09red/oas:100169938%09red/oas:101115485…
Cell cycle	KEGG PATHWAY	oas04110	25	134	0.1889	0.696331	ENSOARG00000014063|ENSOARG00000009823|ENSOARG00000015982|ENSOARG00000012992|ENSOARG00000011894|ENSOARG00000002461|ENSOARG00000006192|ENSOARG00000004318|ENSOARG00000020951|ENSOARG00000011655|ENSOARG00000003654|ENSOARG00000016608|ENSOARG00000011644|ENSOARG00000018190|ENSOARG00000011583|ENSOARG00000020126|ENSOARG00000019835|ENSOARG00000006991|ENSOARG00000001946|ENSOARG00000011884|ENSOARG00000016665|…	http://www.genome.jp/kegg-bin/show_pathway?oas04110/oas:101122253%09red/oas:101107536%09red/oas:101121276%09red/oas:101105847%09red/oas:101108313%09red/oas:101116633%09red/oas:101121088%09red/oas:101111377%09red/oas:100144755%09red/oas:101112489%09red/oas:101117916%09red/oas:101121483%09red/oas:101105532%09red/oas:101116097%09red/oas:101111186%09red/oas:101109612%09red/oas:554322%09red/oas:101106…
NOD-like receptor signaling pathway	KEGG PATHWAY	oas04621	11	52	0.194772	0.696331	ENSOARG00000001468|ENSOARG00000001653|ENSOARG00000006356|ENSOARG00000011197|ENSOARG00000019799|ENSOARG00000015529|ENSOARG00000013829|ENSOARG00000008243|ENSOARG00000012321|ENSOARG00000006023|ENSOARG00000002578	http://www.genome.jp/kegg-bin/show_pathway?oas04621/oas:101115485%09red/oas:101122114%09red/oas:101108056%09red/oas:101120826%09red/oas:101123325%09red/oas:101111143%09red/oas:101102721%09red/oas:101115883%09red/oas:101116201%09red/oas:101115956%09red/oas:101120189%09red
Notch signaling pathway	KEGG PATHWAY	oas04330	11	52	0.194772	0.696331	ENSOARG00000000357|ENSOARG00000008166|ENSOARG00000015796|ENSOARG00000002671|ENSOARG00000020080|ENSOARG00000013982|ENSOARG00000010785|ENSOARG00000000358|ENSOARG00000020951|ENSOARG00000015165|ENSOARG00000020442	http://www.genome.jp/kegg-bin/show_pathway?oas04330/oas:101102488%09red/oas:101112098%09red/oas:100820752%09red/oas:101116532%09red/oas:101116815%09red/oas:101109985%09red/oas:101107196%09red/oas:101121042%09red/oas:101121082%09red/oas:101115879%09red
Prostate cancer	KEGG PATHWAY	oas05215	17	87	0.196004	0.696331	ENSOARG00000006076|ENSOARG00000018633|ENSOARG00000014146|ENSOARG00000009701|ENSOARG00000009105|ENSOARG00000020627|ENSOARG00000015529|ENSOARG00000005870|ENSOARG00000008423|ENSOARG00000013829|ENSOARG00000009957|ENSOARG00000008246|ENSOARG00000016854|ENSOARG00000003293|ENSOARG00000007245|ENSOARG00000013581|ENSOARG00000019835	http://www.genome.jp/kegg-bin/show_pathway?oas05215/oas:101115485%09red/oas:443118%09red/oas:101109759%09red/oas:101118462%09red/oas:101110953%09red/oas:101121455%09red/oas:101117211%09red/oas:101118865%09red/oas:101108743%09red/oas:101111143%09red/oas:101117784%09red/oas:101112976%09red/oas:101107438%09red/oas:101119351%09red/oas:101102732%09red/oas:100144755%09red/oas:100169938%09red
Vasopressin-regulated water reabsorption	KEGG PATHWAY	oas04962	10	47	0.205309	0.719914	ENSOARG00000018084|ENSOARG00000003064|ENSOARG00000016854|ENSOARG00000010947|ENSOARG00000015181|ENSOARG00000009957|ENSOARG00000002932|ENSOARG00000003665|ENSOARG00000009105|ENSOARG00000018768	http://www.genome.jp/kegg-bin/show_pathway?oas04962/oas:443118%09red/oas:101112976%09red/oas:101122039%09red/oas:101122401%09red/oas:101112428%09red/oas:101120344%09red/oas:101102427%09red/oas:780464%09red/oas:101108743%09red/oas:101118215%09red
Cholinergic synapse	KEGG PATHWAY	oas04725	21	114	0.228703	0.783809	ENSOARG00000006076|ENSOARG00000007245|ENSOARG00000008132|ENSOARG00000013480|ENSOARG00000001850|ENSOARG00000002794|ENSOARG00000015529|ENSOARG00000009732|ENSOARG00000005870|ENSOARG00000019102|ENSOARG00000012393|ENSOARG00000019909|ENSOARG00000009957|ENSOARG00000009536|ENSOARG00000002932|ENSOARG00000016854|ENSOARG00000009105|ENSOARG00000014702|ENSOARG00000017377|ENSOARG00000020697|ENSOARG00000013527	http://www.genome.jp/kegg-bin/show_pathway?oas04725/oas:101115485%09red/oas:101104166%09red/oas:101106864%09red/oas:101113317%09red/oas:101109759%09red/oas:101118462%09red/oas:101108976%09red/oas:101121455%09red/oas:101119596%09red/oas:443118%09red/oas:101122401%09red/oas:101102089%09red/oas:101117327%09red/oas:101119139%09red/oas:101112976%09red/oas:101108743%09red/oas:101112295%09red/oas:101108…
Gastric acid secretion	KEGG PATHWAY	oas04971	14	72	0.229337	0.783809	ENSOARG00000008132|ENSOARG00000013527|ENSOARG00000002794|ENSOARG00000014702|ENSOARG00000008173|ENSOARG00000019102|ENSOARG00000012393|ENSOARG00000019909|ENSOARG00000009536|ENSOARG00000002932|ENSOARG00000008386|ENSOARG00000017377|ENSOARG00000006495|ENSOARG00000001573	http://www.genome.jp/kegg-bin/show_pathway?oas04971/oas:101113317%09red/oas:101106864%09red/oas:101117327%09red/oas:101103693%09red/oas:101107568%09red/oas:101111729%09red/oas:101118398%09red/oas:101102089%09red/oas:101111897%09red/oas:101119139%09red/oas:101122401%09red/oas:101119596%09red/oas:101112295%09red/oas:101108864%09red
Homologous recombination	KEGG PATHWAY	oas03440	6	26	0.234332	0.78794	ENSOARG00000002115|ENSOARG00000015021|ENSOARG00000007691|ENSOARG00000010803|ENSOARG00000010224|ENSOARG00000011574	http://www.genome.jp/kegg-bin/show_pathway?oas03440/oas:101110770%09red/oas:101106090%09red/oas:101106622%09red/oas:101123035%09red/oas:101115286%09red/oas:101114806%09red
Regulation of actin cytoskeleton	KEGG PATHWAY	oas04810	38	220	0.239066	0.78794	ENSOARG00000007108|ENSOARG00000017759|ENSOARG00000016867|ENSOARG00000020222|ENSOARG00000008802|ENSOARG00000002442|ENSOARG00000015054|ENSOARG00000003293|ENSOARG00000005870|ENSOARG00000000636|ENSOARG00000013581|ENSOARG00000008819|ENSOARG00000000498|ENSOARG00000001573|ENSOARG00000010952|ENSOARG00000017329|ENSOARG00000020627|ENSOARG00000015785|ENSOARG00000019544|ENSOARG00000016607|ENSOARG00000008370|…	http://www.genome.jp/kegg-bin/show_pathway?oas04810/oas:101102442%09red/oas:100216462%09red/oas:101123197%09red/oas:101120887%09red/oas:101122674%09red/oas:101117205%09red/oas:101107517%09red/oas:101116845%09red/oas:101109832%09red/oas:101104593%09red/oas:101119848%09red/oas:641303%09red/oas:443499%09red/oas:101115719%09red/oas:101118865%09red/oas:101111897%09red/oas:101117784%09red/oas:101104610…
Chagas disease (American trypanosomiasis)	KEGG PATHWAY	oas05142	21	115	0.2393	0.78794	ENSOARG00000001468|ENSOARG00000006076|ENSOARG00000015529|ENSOARG00000013527|ENSOARG00000015404|ENSOARG00000013865|ENSOARG00000007245|ENSOARG00000019799|ENSOARG00000016852|ENSOARG00000010971|ENSOARG00000025785|ENSOARG00000005870|ENSOARG00000012393|ENSOARG00000013829|ENSOARG00000009536|ENSOARG00000011583|ENSOARG00000017377|ENSOARG00000000510|ENSOARG00000009802|ENSOARG00000003654|ENSOARG00000001653	http://www.genome.jp/kegg-bin/show_pathway?oas05142/oas:101115485%09red/oas:101115045%09red/oas:101106864%09red/oas:101109759%09red/oas:101118462%09red/oas:101117327%09red/oas:101121455%09red/oas:101106914%09red/oas:101110299%09red/oas:101103693%09red/oas:101112295%09red/oas:101112907%09red/oas:101111143%09red/oas:101114231%09red/oas:101120826%09red/oas:101103702%09red/oas:554326%09red/oas:443009…
Basal transcription factors	KEGG PATHWAY	oas03022	9	44	0.251558	0.807589	ENSOARG00000019957|ENSOARG00000002918|ENSOARG00000011276|ENSOARG00000003043|ENSOARG00000015977|ENSOARG00000017126|ENSOARG00000014979|ENSOARG00000014646|ENSOARG00000021131	http://www.genome.jp/kegg-bin/show_pathway?oas03022/oas:101116678%09red/oas:100568291%09red/oas:101104405%09red/oas:101123273%09red/oas:101113297%09red/oas:101109136%09red/oas:101107201%09red/oas:101116155%09red/oas:101119003%09red
Endocrine and other factor-regulated calcium reabsorption	KEGG PATHWAY	oas04961	9	44	0.251558	0.807589	ENSOARG00000018084|ENSOARG00000013249|ENSOARG00000012393|ENSOARG00000003344|ENSOARG00000009536|ENSOARG00000002932|ENSOARG00000008386|ENSOARG00000006495|ENSOARG00000013843	http://www.genome.jp/kegg-bin/show_pathway?oas04961/oas:101106864%09red/oas:443228%09red/oas:101107114%09red/oas:101118398%09red/oas:101107117%09red/oas:101122401%09red/oas:101107568%09red/oas:101112295%09red/oas:780464%09red
Bacterial invasion of epithelial cells	KEGG PATHWAY	oas05100	15	80	0.256103	0.807589	ENSOARG00000015025|ENSOARG00000018775|ENSOARG00000010978|ENSOARG00000000778|ENSOARG00000011675|ENSOARG00000013249|ENSOARG00000005870|ENSOARG00000013080|ENSOARG00000003418|ENSOARG00000019329|ENSOARG00000007284|ENSOARG00000007245|ENSOARG00000003561|ENSOARG00000013843|ENSOARG00000016676	http://www.genome.jp/kegg-bin/show_pathway?oas05100/oas:101114404%09red/oas:101112313%09red/oas:101117542%09red/oas:101109759%09red/oas:443076%09red/oas:101121455%09red/oas:101112165%09red/oas:101120842%09red/oas:101107114%09red/oas:101107117%09red/oas:101117205%09red/oas:100216462%09red/oas:101113898%09red/oas:101107633%09red/oas:101115401%09red
Glyoxylate and dicarboxylate metabolism	KEGG PATHWAY	oas00630	6	27	0.257232	0.807589	ENSOARG00000004442|ENSOARG00000014707|ENSOARG00000018566|ENSOARG00000007925|ENSOARG00000011112|ENSOARG00000018757	http://www.genome.jp/kegg-bin/show_pathway?oas00630/oas:101113555%09red/oas:101102999%09red/oas:101112791%09red/oas:101112991%09red/oas:100307035%09red/oas:101104601%09red
Mismatch repair	KEGG PATHWAY	oas03430	5	22	0.273511	0.809877	ENSOARG00000001384|ENSOARG00000011358|ENSOARG00000005136|ENSOARG00000014867|ENSOARG00000010224	http://www.genome.jp/kegg-bin/show_pathway?oas03430/oas:101106622%09red/oas:101107944%09red/oas:101121679%09red/oas:101115595%09red/oas:101109450%09red
Vitamin digestion and absorption	KEGG PATHWAY	oas04977	5	22	0.273511	0.809877	ENSOARG00000015230|ENSOARG00000009522|ENSOARG00000011965|ENSOARG00000018396|ENSOARG00000003775	http://www.genome.jp/kegg-bin/show_pathway?oas04977/oas:101115654%09red/oas:101110991%09red/oas:101108924%09red/oas:101121723%09red/oas:101113196%09red
Pancreatic secretion	KEGG PATHWAY	oas04972	18	100	0.278024	0.809877	ENSOARG00000018084|ENSOARG00000015680|ENSOARG00000008132|ENSOARG00000013527|ENSOARG00000004954|ENSOARG00000002794|ENSOARG00000014702|ENSOARG00000002132|ENSOARG00000019102|ENSOARG00000012393|ENSOARG00000019632|ENSOARG00000019909|ENSOARG00000009536|ENSOARG00000002932|ENSOARG00000008386|ENSOARG00000005994|ENSOARG00000006495|ENSOARG00000017613	http://www.genome.jp/kegg-bin/show_pathway?oas04972/oas:101102089%09red/oas:101113317%09red/oas:101106864%09red/oas:101115080%09red/oas:101107568%09red/oas:101111766%09red/oas:101111268%09red/oas:101118398%09red/oas:101105242%09red/oas:101117327%09red/oas:101120036%09red/oas:101119139%09red/oas:101122401%09red/oas:101119596%09red/oas:101112295%09red/oas:101108864%09red/oas:101105204%09red/oas:780…
Dopaminergic synapse	KEGG PATHWAY	oas04728	23	131	0.279048	0.809877	ENSOARG00000002427|ENSOARG00000001850|ENSOARG00000019799|ENSOARG00000009536|ENSOARG00000010306|ENSOARG00000017377|ENSOARG00000001653|ENSOARG00000013865|ENSOARG00000020802|ENSOARG00000019544|ENSOARG00000019909|ENSOARG00000009105|ENSOARG00000009802|ENSOARG00000019835|ENSOARG00000006076|ENSOARG00000007740|ENSOARG00000016854|ENSOARG00000001468|ENSOARG00000008132|ENSOARG00000008030|ENSOARG00000012393|…	http://www.genome.jp/kegg-bin/show_pathway?oas04728/oas:101104166%09red/oas:101112976%09red/oas:101103693%09red/oas:101123197%09red/oas:101118179%09red/oas:101108743%09red/oas:101113317%09red/oas:443009%09red/oas:101108104%09red/oas:101115956%09red/oas:443118%09red/oas:101118462%09red/oas:101110299%09red/oas:101108864%09red/oas:101108976%09red/oas:101114233%09red/oas:100169938%09red/oas:101106864…
Purine metabolism	KEGG PATHWAY	oas00230	30	175	0.281984	0.809877	ENSOARG00000013527|ENSOARG00000009826|ENSOARG00000015554|ENSOARG00000016802|ENSOARG00000002164|ENSOARG00000010224|ENSOARG00000006517|ENSOARG00000005538|ENSOARG00000020601|ENSOARG00000017461|ENSOARG00000009656|ENSOARG00000020090|ENSOARG00000013139|ENSOARG00000002932|ENSOARG00000008232|ENSOARG00000017022|ENSOARG00000012220|ENSOARG00000009837|ENSOARG00000010372|ENSOARG00000019102|ENSOARG00000020868|…	http://www.genome.jp/kegg-bin/show_pathway?oas00230/oas:101103692%09red/oas:101116536%09red/oas:101106622%09red/oas:101102089%09red/oas:101117327%09red/oas:101108120%09red/oas:101104715%09red/oas:100529154%09red/oas:101111285%09red/oas:101102023%09red/oas:101110000%09red/oas:101121731%09red/oas:101109225%09red/oas:101105363%09red/oas:101121291%09red/oas:101109357%09red/oas:101119593%09red/oas:101…
Lysosome	KEGG PATHWAY	oas04142	21	119	0.283628	0.809877	ENSOARG00000002788|ENSOARG00000003994|ENSOARG00000020179|ENSOARG00000015343|ENSOARG00000018629|ENSOARG00000012817|ENSOARG00000015477|ENSOARG00000015185|ENSOARG00000019184|ENSOARG00000007293|ENSOARG00000006748|ENSOARG00000008479|ENSOARG00000003058|ENSOARG00000004632|ENSOARG00000013249|ENSOARG00000013179|ENSOARG00000017456|ENSOARG00000017119|ENSOARG00000001896|ENSOARG00000006957|ENSOARG00000006863	http://www.genome.jp/kegg-bin/show_pathway?oas04142/oas:101107114%09red/oas:101123476%09red/oas:101112852%09red/oas:101118106%09red/oas:101104538%09red/oas:101112930%09red/oas:101112650%09red/oas:101116975%09red/oas:101110003%09red/oas:101112686%09red/oas:443500%09red/oas:101121049%09red/oas:101122348%09red/oas:101119252%09red/oas:101104633%09red/oas:101121550%09red/oas:101109286%09red/oas:100135…
Amoebiasis	KEGG PATHWAY	oas05146	20	113	0.285922	0.809877	ENSOARG00000020503|ENSOARG00000007228|ENSOARG00000013521|ENSOARG00000013527|ENSOARG00000016440|ENSOARG00000000327|ENSOARG00000016476|ENSOARG00000019180|ENSOARG00000003713|ENSOARG00000005870|ENSOARG00000013144|ENSOARG00000012393|ENSOARG00000003418|ENSOARG00000009536|ENSOARG00000011583|ENSOARG00000019329|ENSOARG00000009580|ENSOARG00000007245|ENSOARG00000018768|ENSOARG00000013616	http://www.genome.jp/kegg-bin/show_pathway?oas05146/oas:101122039%09red/oas:101103054%09red/oas:101106864%09red/oas:101109759%09red/oas:101117327%09red/oas:101121455%09red/oas:101107969%09red/oas:101121444%09red/oas:101120842%09red/oas:101105588%09red/oas:101117424%09red/oas:100216462%09red/oas:101105743%09red/oas:101118172%09red/oas:101112295%09red/oas:101102692%09red/oas:101116372%09red/oas:554…
Thyroid hormone synthesis	KEGG PATHWAY	oas04918	13	70	0.286065	0.809877	ENSOARG00000008132|ENSOARG00000013527|ENSOARG00000014702|ENSOARG00000016854|ENSOARG00000019102|ENSOARG00000012393|ENSOARG00000009957|ENSOARG00000009536|ENSOARG00000002932|ENSOARG00000008386|ENSOARG00000009105|ENSOARG00000019909|ENSOARG00000006495	http://www.genome.jp/kegg-bin/show_pathway?oas04918/oas:443118%09red/oas:101106864%09red/oas:101113317%09red/oas:101112976%09red/oas:101107568%09red/oas:101118398%09red/oas:101102089%09red/oas:101117327%09red/oas:101119139%09red/oas:101122401%09red/oas:101108743%09red/oas:101112295%09red/oas:101108864%09red
Acute myeloid leukemia	KEGG PATHWAY	oas05221	11	58	0.287956	0.809877	ENSOARG00000006076|ENSOARG00000000078|ENSOARG00000020627|ENSOARG00000015529|ENSOARG00000005870|ENSOARG00000008423|ENSOARG00000013829|ENSOARG00000009084|ENSOARG00000007245|ENSOARG00000013581|ENSOARG00000018964	http://www.genome.jp/kegg-bin/show_pathway?oas05221/oas:101115485%09red/oas:101113340%09red/oas:780504%09red/oas:101118462%09red/oas:101121455%09red/oas:101118865%09red/oas:101111143%09red/oas:101107438%09red/oas:101102732%09red/oas:101122961%09red/oas:101109759%09red
Amyotrophic lateral sclerosis (ALS)	KEGG PATHWAY	oas05014	11	58	0.287956	0.809877	ENSOARG00000000337|ENSOARG00000007740|ENSOARG00000009701|ENSOARG00000004210|ENSOARG00000019799|ENSOARG00000020802|ENSOARG00000013869|ENSOARG00000018566|ENSOARG00000007880|ENSOARG00000010306|ENSOARG00000013137	http://www.genome.jp/kegg-bin/show_pathway?oas05014/oas:101115047%09red/oas:443533%09red/oas:101110953%09red/oas:101121018%09red/oas:101115429%09red/oas:100135699%09red/oas:101118179%09red/oas:100307035%09red/oas:101108104%09red/oas:101115956%09red/oas:101115136%09red
African trypanosomiasis	KEGG PATHWAY	oas05143	7	35	0.306611	0.833013	ENSOARG00000018242|ENSOARG00000015656|ENSOARG00000019174|ENSOARG00000012393|ENSOARG00000009580|ENSOARG00000009536|ENSOARG00000018303	http://www.genome.jp/kegg-bin/show_pathway?oas05143/oas:443045%09red/oas:101106864%09red/oas:101107969%09red/oas:101106199%09red/oas:101112295%09red/oas:101113636%09red/oas:101114226%09red
Sphingolipid metabolism	KEGG PATHWAY	oas00600	9	47	0.306892	0.833013	ENSOARG00000017904|ENSOARG00000003058|ENSOARG00000018629|ENSOARG00000015477|ENSOARG00000006302|ENSOARG00000014252|ENSOARG00000007720|ENSOARG00000010864|ENSOARG00000007870	http://www.genome.jp/kegg-bin/show_pathway?oas00600/oas:101115312%09red/oas:101105721%09red/oas:101118106%09red/oas:101112930%09red/oas:101123535%09red/oas:101110257%09red/oas:101114836%09red/oas:101117661%09red/oas:100307047%09red
Pyruvate metabolism	KEGG PATHWAY	oas00620	8	41	0.307204	0.833013	ENSOARG00000009602|ENSOARG00000016430|ENSOARG00000003600|ENSOARG00000008730|ENSOARG00000007496|ENSOARG00000011112|ENSOARG00000015212|ENSOARG00000011512	http://www.genome.jp/kegg-bin/show_pathway?oas00620/oas:443089%09red/oas:100302102%09red/oas:100189620%09red/oas:101109411%09red/oas:101109618%09red/oas:101102520%09red/oas:101104601%09red/oas:101114816%09red
Salivary secretion	KEGG PATHWAY	oas04970	16	90	0.308524	0.833013	ENSOARG00000015680|ENSOARG00000008132|ENSOARG00000013527|ENSOARG00000019941|ENSOARG00000013625|ENSOARG00000004210|ENSOARG00000014702|ENSOARG00000019102|ENSOARG00000012393|ENSOARG00000019909|ENSOARG00000009536|ENSOARG00000002932|ENSOARG00000008386|ENSOARG00000008232|ENSOARG00000006495|ENSOARG00000017613	http://www.genome.jp/kegg-bin/show_pathway?oas04970/oas:101122401%09red/oas:101102089%09red/oas:101113317%09red/oas:101106864%09red/oas:101111289%09red/oas:101107568%09red/oas:101111268%09red/oas:101118398%09red/oas:101105242%09red/oas:101117327%09red/oas:443533%09red/oas:101119139%09red/oas:101110000%09red/oas:101108864%09red/oas:101112295%09red/oas:101117124%09red
MAPK signaling pathway	KEGG PATHWAY	oas04010	42	255	0.316755	0.846771	ENSOARG00000002302|ENSOARG00000019799|ENSOARG00000004384|ENSOARG00000000955|ENSOARG00000006389|ENSOARG00000010306|ENSOARG00000013581|ENSOARG00000000337|ENSOARG00000008423|ENSOARG00000014671|ENSOARG00000003080|ENSOARG00000020627|ENSOARG00000010971|ENSOARG00000013869|ENSOARG00000019632|ENSOARG00000011583|ENSOARG00000013213|ENSOARG00000004730|ENSOARG00000016099|ENSOARG00000001653|ENSOARG00000012882|…	http://www.genome.jp/kegg-bin/show_pathway?oas04010/oas:101110437%09red/oas:101117432%09red/oas:101118462%09red/oas:101108056%09red/oas:101111143%09red/oas:101122537%09red/oas:101108104%09red/oas:101115878%09red/oas:101115956%09red/oas:101103054%09red/oas:101111578%09red/oas:101111472%09red/oas:101118865%09red/oas:554326%09red/oas:554322%09red/oas:101118556%09red/oas:100286738%09red/oas:101106085…
Glycosaminoglycan biosynthesis - heparan sulfate / heparin	KEGG PATHWAY	oas00534	5	24	0.327358	0.862043	ENSOARG00000010360|ENSOARG00000008177|ENSOARG00000014991|ENSOARG00000007393|ENSOARG00000009854	http://www.genome.jp/kegg-bin/show_pathway?oas00534/oas:101120545%09red/oas:101107112%09red/oas:101108814%09red/oas:101102810%09red/oas:101114877%09red
RNA polymerase	KEGG PATHWAY	oas03020	6	30	0.328854	0.862043	ENSOARG00000020601|ENSOARG00000017461|ENSOARG00000010372|ENSOARG00000015554|ENSOARG00000009656|ENSOARG00000005538	http://www.genome.jp/kegg-bin/show_pathway?oas03020/oas:101111368%09red/oas:101103692%09red/oas:101116536%09red/oas:101105398%09red/oas:101115446%09red/oas:101104715%09red
Starch and sucrose metabolism	KEGG PATHWAY	oas00500	9	49	0.345199	0.89068	ENSOARG00000009837|ENSOARG00000009826|ENSOARG00000020937|ENSOARG00000018733|ENSOARG00000017762|ENSOARG00000020521|ENSOARG00000012463|ENSOARG00000011880|ENSOARG00000005491	http://www.genome.jp/kegg-bin/show_pathway?oas00500/oas:100036759%09red/oas:101114271%09red/oas:101117423%09red/oas:101111285%09red/oas:101107778%09red/oas:101109225%09red/oas:101111501%09red/oas:101118831%09red/oas:101108772%09red
Pathways in cancer	KEGG PATHWAY	oas05200	54	336	0.346974	0.89068	ENSOARG00000004730|ENSOARG00000013521|ENSOARG00000012064|ENSOARG00000014867|ENSOARG00000003371|ENSOARG00000015025|ENSOARG00000020951|ENSOARG00000020870|ENSOARG00000005870|ENSOARG00000013581|ENSOARG00000013616|ENSOARG00000016676|ENSOARG00000001653|ENSOARG00000021136|ENSOARG00000008730|ENSOARG00000000078|ENSOARG00000009701|ENSOARG00000019180|ENSOARG00000020627|ENSOARG00000010971|ENSOARG00000016607|…	http://www.genome.jp/kegg-bin/show_pathway?oas05200/oas:101112313%09red/oas:101121767%09red/oas:101118462%09red/oas:101110953%09red/oas:101121455%09red/oas:101119637%09red/oas:101111143%09red/oas:101102873%09red/oas:101118172%09red/oas:101122961%09red/oas:100144755%09red/oas:101119848%09red/oas:101114404%09red/oas:100302102%09red/oas:443519%09red/oas:101115719%09red/oas:101118865%09red/oas:100216…
Fatty acid biosynthesis	KEGG PATHWAY	oas00061	3	13	0.349674	0.89068	ENSOARG00000017954|ENSOARG00000007614|ENSOARG00000016430	http://www.genome.jp/kegg-bin/show_pathway?oas00061/oas:101110905%09red/oas:101111781%09red/oas:101114816%09red
Viral myocarditis	KEGG PATHWAY	oas05416	13	75	0.363567	0.906077	ENSOARG00000015656|ENSOARG00000019316|ENSOARG00000009552|ENSOARG00000009395|ENSOARG00000009701|ENSOARG00000018447|ENSOARG00000016598|ENSOARG00000007971|ENSOARG00000009732|ENSOARG00000008710|ENSOARG00000026854|ENSOARG00000013645|ENSOARG00000018404	http://www.genome.jp/kegg-bin/show_pathway?oas05416/oas:442995%09red/oas:443045%09red/oas:101103515%09red/oas:101110953%09red/oas:101121110%09red/oas:101113852%09red/oas:494441%09red/oas:100144749%09red/oas:101105609%09red/oas:100171394%09red/oas:101120257%09red/oas:101109363%09red/oas:101114682%09red
B cell receptor signaling pathway	KEGG PATHWAY	oas04662	12	69	0.368381	0.906077	ENSOARG00000006076|ENSOARG00000005525|ENSOARG00000014239|ENSOARG00000007740|ENSOARG00000020627|ENSOARG00000015529|ENSOARG00000005870|ENSOARG00000008423|ENSOARG00000013829|ENSOARG00000010306|ENSOARG00000007245|ENSOARG00000019835	http://www.genome.jp/kegg-bin/show_pathway?oas04662/oas:101115485%09red/oas:101109759%09red/oas:101118462%09red/oas:101116274%09red/oas:101121455%09red/oas:101118865%09red/oas:101115429%09red/oas:101111143%09red/oas:101102732%09red/oas:101108104%09red/oas:101119239%09red/oas:100169938%09red
Tryptophan metabolism	KEGG PATHWAY	oas00380	8	44	0.369056	0.906077	ENSOARG00000010163|ENSOARG00000008236|ENSOARG00000018566|ENSOARG00000014862|ENSOARG00000018593|ENSOARG00000011112|ENSOARG00000015053|ENSOARG00000011512	http://www.genome.jp/kegg-bin/show_pathway?oas00380/oas:100192316%09red/oas:101115360%09red/oas:101122190%09red/oas:101109411%09red/oas:101119265%09red/oas:100307035%09red/oas:101122862%09red/oas:101104601%09red
Apoptosis	KEGG PATHWAY	oas04210	15	88	0.369143	0.906077	ENSOARG00000006076|ENSOARG00000015024|ENSOARG00000001544|ENSOARG00000006356|ENSOARG00000002799|ENSOARG00000007740|ENSOARG00000009701|ENSOARG00000016852|ENSOARG00000005870|ENSOARG00000013144|ENSOARG00000011894|ENSOARG00000013829|ENSOARG00000010306|ENSOARG00000013137|ENSOARG00000007245	http://www.genome.jp/kegg-bin/show_pathway?oas04210/oas:101103054%09red/oas:101109759%09red/oas:101118462%09red/oas:101115273%09red/oas:101121455%09red/oas:100216463%09red/oas:101110953%09red/oas:101105847%09red/oas:101111143%09red/oas:101115429%09red/oas:101110186%09red/oas:101120189%09red/oas:100135699%09red/oas:101106914%09red/oas:101108104%09red
Prolactin signaling pathway	KEGG PATHWAY	oas04917	14	82	0.374198	0.910212	ENSOARG00000001468|ENSOARG00000006076|ENSOARG00000007245|ENSOARG00000001653|ENSOARG00000013480|ENSOARG00000010741|ENSOARG00000019799|ENSOARG00000020627|ENSOARG00000015529|ENSOARG00000005870|ENSOARG00000008423|ENSOARG00000003344|ENSOARG00000018964|ENSOARG00000019835	http://www.genome.jp/kegg-bin/show_pathway?oas04917/oas:101115485%09red/oas:101113909%09red/oas:101109759%09red/oas:101118462%09red/oas:101121455%09red/oas:100913151%09red/oas:443228%09red/oas:101118865%09red/oas:101122961%09red/oas:101120826%09red/oas:101102732%09red/oas:101116201%09red/oas:101115956%09red/oas:100169938%09red
Galactose metabolism	KEGG PATHWAY	oas00052	6	32	0.377937	0.911099	ENSOARG00000009837|ENSOARG00000009826|ENSOARG00000015477|ENSOARG00000020521|ENSOARG00000005491|ENSOARG00000021004	http://www.genome.jp/kegg-bin/show_pathway?oas00052/oas:100036759%09red/oas:101117423%09red/oas:101111285%09red/oas:101112930%09red/oas:101109225%09red/oas:101108754%09red
Type II diabetes mellitus	KEGG PATHWAY	oas04930	8	45	0.389945	0.931027	ENSOARG00000001468|ENSOARG00000001653|ENSOARG00000005847|ENSOARG00000015529|ENSOARG00000005870|ENSOARG00000000285|ENSOARG00000007245|ENSOARG00000005491	http://www.genome.jp/kegg-bin/show_pathway?oas04930/oas:101115485%09red/oas:100036759%09red/oas:101110314%09red/oas:101109759%09red/oas:101121455%09red/oas:443431%09red/oas:101120826%09red/oas:101116201%09red
Signaling pathways regulating pluripotency of stem cells	KEGG PATHWAY	oas04550	23	141	0.3931	0.931027	ENSOARG00000008930|ENSOARG00000019799|ENSOARG00000004929|ENSOARG00000003654|ENSOARG00000014930|ENSOARG00000002954|ENSOARG00000002133|ENSOARG00000005870|ENSOARG00000007733|ENSOARG00000009841|ENSOARG00000017161|ENSOARG00000005019|ENSOARG00000019835|ENSOARG00000012666|ENSOARG00000015529|ENSOARG00000007245|ENSOARG00000009089|ENSOARG00000016130|ENSOARG00000006076|ENSOARG00000013480|ENSOARG00000000651|…	http://www.genome.jp/kegg-bin/show_pathway?oas04550/oas:443454%09red/oas:101118462%09red/oas:101121455%09red/oas:443172%09red/oas:101115956%09red/oas:443304%09red/oas:443229%09red/oas:101106364%09red/oas:101113909%09red/oas:101112282%09red/oas:101105084%09red/oas:101113542%09red/oas:101109759%09red/oas:101104664%09red/oas:101109022%09red/oas:101114231%09red/oas:443161%09red/oas:100169938%09red/oa…
Hepatitis B	KEGG PATHWAY	oas05161	24	148	0.3995	0.937006	ENSOARG00000003359|ENSOARG00000001653|ENSOARG00000006142|ENSOARG00000009701|ENSOARG00000010971|ENSOARG00000005870|ENSOARG00000011583|ENSOARG00000013137|ENSOARG00000006076|ENSOARG00000014239|ENSOARG00000015529|ENSOARG00000025785|ENSOARG00000015404|ENSOARG00000013188|ENSOARG00000013829|ENSOARG00000016854|ENSOARG00000007245|ENSOARG00000009105|ENSOARG00000018964|ENSOARG00000001468|ENSOARG00000014146|…	http://www.genome.jp/kegg-bin/show_pathway?oas05161/oas:101118462%09red/oas:101110953%09red/oas:101121455%09red/oas:101122677%09red/oas:101111143%09red/oas:101106234%09red/oas:101108743%09red/oas:101122961%09red/oas:100144755%09red/oas:443118%09red/oas:101112976%09red/oas:100135699%09red/oas:101103702%09red/oas:101119351%09red/oas:554322%09red/oas:101115045%09red/oas:101109759%09red/oas:554326%09…
Prion diseases	KEGG PATHWAY	oas05020	6	33	0.402565	0.937006	ENSOARG00000019180|ENSOARG00000015529|ENSOARG00000009732|ENSOARG00000007880|ENSOARG00000009128|ENSOARG00000016809	http://www.genome.jp/kegg-bin/show_pathway?oas05020/oas:101115485%09red/oas:101112759%09red/oas:101105588%09red/oas:101102931%09red/oas:101109363%09red/oas:101115136%09red
Retrograde endocannabinoid signaling	KEGG PATHWAY	oas04723	17	104	0.414979	0.949528	ENSOARG00000001468|ENSOARG00000001653|ENSOARG00000005578|ENSOARG00000008132|ENSOARG00000013527|ENSOARG00000001850|ENSOARG00000019799|ENSOARG00000015529|ENSOARG00000014702|ENSOARG00000019102|ENSOARG00000012393|ENSOARG00000019909|ENSOARG00000009536|ENSOARG00000002932|ENSOARG00000018928|ENSOARG00000017377|ENSOARG00000020697	http://www.genome.jp/kegg-bin/show_pathway?oas04723/oas:101115485%09red/oas:101104166%09red/oas:101106864%09red/oas:101113317%09red/oas:101108976%09red/oas:101103693%09red/oas:101122401%09red/oas:101119039%09red/oas:101102089%09red/oas:101117327%09red/oas:101119139%09red/oas:101120826%09red/oas:101112295%09red/oas:101108864%09red/oas:101116201%09red/oas:101114312%09red/oas:101115956%09red
Toll-like receptor signaling pathway	KEGG PATHWAY	oas04620	17	104	0.414979	0.949528	ENSOARG00000001468|ENSOARG00000006076|ENSOARG00000007245|ENSOARG00000013829|ENSOARG00000015404|ENSOARG00000019799|ENSOARG00000001544|ENSOARG00000015529|ENSOARG00000025785|ENSOARG00000005870|ENSOARG00000013188|ENSOARG00000012321|ENSOARG00000013869|ENSOARG00000003359|ENSOARG00000013309|ENSOARG00000002578|ENSOARG00000001653	http://www.genome.jp/kegg-bin/show_pathway?oas04620/oas:101115485%09red/oas:101115045%09red/oas:101115047%09red/oas:443126%09red/oas:101118462%09red/oas:101111143%09red/oas:101121455%09red/oas:101110186%09red/oas:101108056%09red/oas:101110830%09red/oas:101120826%09red/oas:101103702%09red/oas:101109759%09red/oas:101116201%09red/oas:101115956%09red/oas:443363%09red/oas:101122114%09red
Malaria	KEGG PATHWAY	oas05144	9	53	0.42334	0.96052	ENSOARG00000018242|ENSOARG00000015656|ENSOARG00000019174|ENSOARG00000000778|ENSOARG00000017123|ENSOARG00000017490|ENSOARG00000018303|ENSOARG00000011583|ENSOARG00000000300	http://www.genome.jp/kegg-bin/show_pathway?oas05144/oas:443045%09red/oas:101115211%09red/oas:443076%09red/oas:101114226%09red/oas:101106199%09red/oas:101115115%09red/oas:101106433%09red/oas:101113636%09red/oas:554322%09red
Natural killer cell mediated cytotoxicity	KEGG PATHWAY	oas04650	17	105	0.428919	0.961859	ENSOARG00000015656|ENSOARG00000008423|ENSOARG00000014239|ENSOARG00000014212|ENSOARG00000007740|ENSOARG00000007245|ENSOARG00000000510|ENSOARG00000020627|ENSOARG00000015529|ENSOARG00000025785|ENSOARG00000005870|ENSOARG00000013188|ENSOARG00000009732|ENSOARG00000009565|ENSOARG00000010306|ENSOARG00000013309|ENSOARG00000013581	http://www.genome.jp/kegg-bin/show_pathway?oas04650/oas:101115485%09red/oas:443045%09red/oas:443126%09red/oas:101121455%09red/oas:101107438%09red/oas:101115429%09red/oas:101118865%09red/oas:101102001%09red/oas:101114308%09red/oas:101112907%09red/oas:101103702%09red/oas:101102732%09red/oas:101108104%09red/oas:101119239%09red/oas:101109363%09red/oas:443363%09red/oas:101109759%09red
Sulfur relay system	KEGG PATHWAY	oas04122	2	9	0.431785	0.961859	ENSOARG00000014653|ENSOARG00000008150	http://www.genome.jp/kegg-bin/show_pathway?oas04122/oas:101118123%09red/oas:101119420%09red
Butanoate metabolism	KEGG PATHWAY	oas00650	5	28	0.436675	0.961859	ENSOARG00000008236|ENSOARG00000008923|ENSOARG00000020633|ENSOARG00000011112|ENSOARG00000018593	http://www.genome.jp/kegg-bin/show_pathway?oas00650/oas:101122862%09red/oas:101121015%09red/oas:101102177%09red/oas:100192316%09red/oas:101104601%09red
Vascular smooth muscle contraction	KEGG PATHWAY	oas04270	20	126	0.448252	0.961859	ENSOARG00000021134|ENSOARG00000005847|ENSOARG00000008132|ENSOARG00000013242|ENSOARG00000012393|ENSOARG00000013527|ENSOARG00000013581|ENSOARG00000015529|ENSOARG00000019544|ENSOARG00000014702|ENSOARG00000019102|ENSOARG00000001573|ENSOARG00000020466|ENSOARG00000009536|ENSOARG00000002932|ENSOARG00000015054|ENSOARG00000008232|ENSOARG00000019909|ENSOARG00000007935|ENSOARG00000008819	http://www.genome.jp/kegg-bin/show_pathway?oas04270/oas:101115485%09red/oas:101102089%09red/oas:101110314%09red/oas:101106864%09red/oas:101113317%09red/oas:101111472%09red/oas:101117327%09red/oas:641303%09red/oas:101123197%09red/oas:101102442%09red/oas:101110000%09red/oas:101105574%09red/oas:101111897%09red/oas:101119139%09red/oas:101122401%09red/oas:101107438%09red/oas:101112295%09red/oas:101108…
N-Glycan biosynthesis	KEGG PATHWAY	oas00510	8	48	0.452571	0.961859	ENSOARG00000013496|ENSOARG00000011533|ENSOARG00000020315|ENSOARG00000018880|ENSOARG00000014854|ENSOARG00000013988|ENSOARG00000009678|ENSOARG00000009650	http://www.genome.jp/kegg-bin/show_pathway?oas00510/oas:101108436%09red/oas:101116572%09red/oas:101110978%09red/oas:101111133%09red/oas:101108177%09red/oas:101108820%09red/oas:101122969%09red/oas:101112376%09red
Hippo signaling pathway	KEGG PATHWAY	oas04390	24	153	0.457706	0.961859	ENSOARG00000011975|ENSOARG00000008069|ENSOARG00000006378|ENSOARG00000017196|ENSOARG00000016676|ENSOARG00000017465|ENSOARG00000003080|ENSOARG00000010971|ENSOARG00000019544|ENSOARG00000003654|ENSOARG00000008998|ENSOARG00000011583|ENSOARG00000017161|ENSOARG00000009802|ENSOARG00000019835|ENSOARG00000020377|ENSOARG00000013865|ENSOARG00000004984|ENSOARG00000017264|ENSOARG00000009089|ENSOARG00000016130|…	http://www.genome.jp/kegg-bin/show_pathway?oas04390/oas:443454%09red/oas:101123197%09red/oas:101110782%09red/oas:101114231%09red/oas:101113152%09red/oas:443009%09red/oas:443174%09red/oas:443229%09red/oas:101123123%09red/oas:101110299%09red/oas:554326%09red/oas:101112282%09red/oas:101106085%09red/oas:101104666%09red/oas:101104664%09red/oas:101106044%09red/oas:101103028%09red/oas:101107231%09red/oa…
Glycosphingolipid biosynthesis - ganglio series	KEGG PATHWAY	oas00604	3	16	0.460931	0.961859	ENSOARG00000015477|ENSOARG00000012813|ENSOARG00000005371	http://www.genome.jp/kegg-bin/show_pathway?oas00604/oas:101121471%09red/oas:101122606%09red/oas:101112930%09red
ABC transporters	KEGG PATHWAY	oas02010	9	55	0.462377	0.961859	ENSOARG00000003073|ENSOARG00000014385|ENSOARG00000020225|ENSOARG00000007344|ENSOARG00000009522|ENSOARG00000017266|ENSOARG00000013972|ENSOARG00000001914|ENSOARG00000007293	http://www.genome.jp/kegg-bin/show_pathway?oas02010/oas:101110991%09red/oas:101117577%09red/oas:780508%09red/oas:101118659%09red/oas:101115292%09red/oas:101102120%09red/oas:101119252%09red/oas:101119015%09red/oas:101115555%09red
RNA transport	KEGG PATHWAY	oas03013	26	167	0.467307	0.961859	ENSOARG00000005628|ENSOARG00000011233|ENSOARG00000014786|ENSOARG00000016728|ENSOARG00000004041|ENSOARG00000006547|ENSOARG00000000362|ENSOARG00000015613|ENSOARG00000001396|ENSOARG00000011514|ENSOARG00000014613|ENSOARG00000015905|ENSOARG00000015785|ENSOARG00000014587|ENSOARG00000007967|ENSOARG00000006631|ENSOARG00000003504|ENSOARG00000013665|ENSOARG00000001964|ENSOARG00000007056|ENSOARG00000002200|…	http://www.genome.jp/kegg-bin/show_pathway?oas03013/oas:101117305%09red/oas:101117360%09red/oas:101116751%09red/oas:100137071%09red/oas:101115131%09red/oas:101123613%09red/oas:101109818%09red/oas:101123671%09red/oas:101118599%09red/oas:101118881%09red/oas:101110709%09red/oas:101114502%09red/oas:101112730%09red/oas:101104786%09red/oas:101111086%09red/oas:101104206%09red/oas:101120778%09red/oas:101…
Alanine, aspartate and glutamate metabolism	KEGG PATHWAY	oas00250	6	36	0.475669	0.961859	ENSOARG00000013812|ENSOARG00000001717|ENSOARG00000019823|ENSOARG00000018757|ENSOARG00000017303|ENSOARG00000003775	http://www.genome.jp/kegg-bin/show_pathway?oas00250/oas:101102999%09red/oas:443093%09red/oas:101116643%09red/oas:101108120%09red/oas:101121723%09red/oas:101122583%09red
DNA replication	KEGG PATHWAY	oas03030	6	36	0.475669	0.961859	ENSOARG00000005076|ENSOARG00000006991|ENSOARG00000011358|ENSOARG00000005654|ENSOARG00000010224|ENSOARG00000017574	http://www.genome.jp/kegg-bin/show_pathway?oas03030/oas:101109450%09red/oas:101115602%09red/oas:101106622%09red/oas:101116097%09red/oas:101106040%09red/oas:101105877%09red
Biosynthesis of unsaturated fatty acids	KEGG PATHWAY	oas01040	4	23	0.477976	0.961859	ENSOARG00000000588|ENSOARG00000018593|ENSOARG00000000562|ENSOARG00000011587	http://www.genome.jp/kegg-bin/show_pathway?oas01040/oas:443484%09red/oas:101104407%09red/oas:100192316%09red/oas:101103726%09red
NF-kappa B signaling pathway	KEGG PATHWAY	oas04064	14	89	0.482006	0.961859	ENSOARG00000018242|ENSOARG00000015656|ENSOARG00000001544|ENSOARG00000006356|ENSOARG00000011894|ENSOARG00000016852|ENSOARG00000005525|ENSOARG00000012564|ENSOARG00000013829|ENSOARG00000013144|ENSOARG00000012321|ENSOARG00000018303|ENSOARG00000002578|ENSOARG00000013242	http://www.genome.jp/kegg-bin/show_pathway?oas04064/oas:101103054%09red/oas:101122114%09red/oas:101121000%09red/oas:443045%09red/oas:101110186%09red/oas:101108056%09red/oas:101116274%09red/oas:101105847%09red/oas:101111143%09red/oas:101120189%09red/oas:101106914%09red/oas:101113636%09red/oas:101114226%09red/oas:101113426%09red
Carbohydrate digestion and absorption	KEGG PATHWAY	oas04973	7	43	0.485469	0.961859	ENSOARG00000006076|ENSOARG00000018733|ENSOARG00000005870|ENSOARG00000008386|ENSOARG00000007245|ENSOARG00000005491|ENSOARG00000006495	http://www.genome.jp/kegg-bin/show_pathway?oas04973/oas:100036759%09red/oas:101109759%09red/oas:101118462%09red/oas:101121455%09red/oas:101107568%09red/oas:101118398%09red/oas:101118831%09red
Fructose and mannose metabolism	KEGG PATHWAY	oas00051	5	30	0.490063	0.961859	ENSOARG00000005886|ENSOARG00000010271|ENSOARG00000005491|ENSOARG00000008668|ENSOARG00000017897	http://www.genome.jp/kegg-bin/show_pathway?oas00051/oas:100036759%09red/oas:101116538%09red/oas:101113460%09red/oas:101112723%09red/oas:101110626%09red
Leukocyte transendothelial migration	KEGG PATHWAY	oas04670	19	123	0.494664	0.961859	ENSOARG00000018242|ENSOARG00000015656|ENSOARG00000007245|ENSOARG00000010829|ENSOARG00000018943|ENSOARG00000019799|ENSOARG00000016867|ENSOARG00000005551|ENSOARG00000005870|ENSOARG00000019632|ENSOARG00000003418|ENSOARG00000018303|ENSOARG00000006439|ENSOARG00000009565|ENSOARG00000003713|ENSOARG00000015207|ENSOARG00000016676|ENSOARG00000017377|ENSOARG00000008819	http://www.genome.jp/kegg-bin/show_pathway?oas04670/oas:101116866%09red/oas:443045%09red/oas:101120842%09red/oas:101109759%09red/oas:101114308%09red/oas:101121455%09red/oas:443499%09red/oas:101102442%09red/oas:101103693%09red/oas:101112313%09red/oas:101115080%09red/oas:101117354%09red/oas:101118411%09red/oas:101116372%09red/oas:101118304%09red/oas:101113636%09red/oas:100036757%09red/oas:101114226…
PPAR signaling pathway	KEGG PATHWAY	oas03320	11	70	0.495819	0.961859	ENSOARG00000016505|ENSOARG00000006004|ENSOARG00000017123|ENSOARG00000006055|ENSOARG00000019178|ENSOARG00000018633|ENSOARG00000017954|ENSOARG00000009458|ENSOARG00000018177|ENSOARG00000010719|ENSOARG00000007614	http://www.genome.jp/kegg-bin/show_pathway?oas03320/oas:101111781%09red/oas:101108178%09red/oas:101117285%09red/oas:101103697%09red/oas:101123271%09red/oas:101115115%09red/oas:101115230%09red/oas:101117211%09red/oas:101110905%09red/oas:443408%09red/oas:443434%09red
2-Oxocarboxylic acid metabolism	KEGG PATHWAY	oas01210	3	17	0.496247	0.961859	ENSOARG00000014707|ENSOARG00000020103|ENSOARG00000001717	http://www.genome.jp/kegg-bin/show_pathway?oas01210/oas:443485%09red/oas:443093%09red/oas:101112791%09red
Peroxisome	KEGG PATHWAY	oas04146	13	84	0.507344	0.961859	ENSOARG00000004523|ENSOARG00000006004|ENSOARG00000014026|ENSOARG00000007397|ENSOARG00000018566|ENSOARG00000017403|ENSOARG00000017954|ENSOARG00000007880|ENSOARG00000007614|ENSOARG00000017266|ENSOARG00000001290|ENSOARG00000018309|ENSOARG00000017634	http://www.genome.jp/kegg-bin/show_pathway?oas04146/oas:101111781%09red/oas:101117285%09red/oas:101114102%09red/oas:101118659%09red/oas:100147783%09red/oas:101119501%09red/oas:101111626%09red/oas:780457%09red/oas:100307035%09red/oas:101118094%09red/oas:101104553%09red/oas:101110905%09red/oas:101115136%09red
Mucin type O-Glycan biosynthesis	KEGG PATHWAY	oas00512	5	31	0.516064	0.961859	ENSOARG00000004865|ENSOARG00000015402|ENSOARG00000011045|ENSOARG00000005627|ENSOARG00000005371	http://www.genome.jp/kegg-bin/show_pathway?oas00512/oas:101113735%09red/oas:101103047%09red/oas:101109846%09red/oas:101122606%09red/oas:101105153%09red
p53 signaling pathway	KEGG PATHWAY	oas04115	12	78	0.518198	0.961859	ENSOARG00000006192|ENSOARG00000009701|ENSOARG00000002461|ENSOARG00000009085|ENSOARG00000014048|ENSOARG00000011655|ENSOARG00000011894|ENSOARG00000014146|ENSOARG00000004318|ENSOARG00000013137|ENSOARG00000014362|ENSOARG00000000300	http://www.genome.jp/kegg-bin/show_pathway?oas04115/oas:101106566%09red/oas:101111403%09red/oas:101110953%09red/oas:101102510%09red/oas:101105532%09red/oas:101119213%09red/oas:101105847%09red/oas:101106433%09red/oas:100135699%09red/oas:100216432%09red/oas:101119351%09red/oas:101117950%09red
Cytosolic DNA-sensing pathway	KEGG PATHWAY	oas04623	9	58	0.519875	0.961859	ENSOARG00000002952|ENSOARG00000017461|ENSOARG00000010372|ENSOARG00000015554|ENSOARG00000001544|ENSOARG00000025785|ENSOARG00000013829|ENSOARG00000003359|ENSOARG00000009656	http://www.genome.jp/kegg-bin/show_pathway?oas04623/oas:101104366%09red/oas:101111143%09red/oas:101110186%09red/oas:101116536%09red/oas:101115446%09red/oas:101103692%09red/oas:101110830%09red/oas:101103702%09red/oas:101104715%09red
Synthesis and degradation of ketone bodies	KEGG PATHWAY	oas00072	2	11	0.522047	0.961859	ENSOARG00000008923|ENSOARG00000011112	http://www.genome.jp/kegg-bin/show_pathway?oas00072/oas:101102177%09red/oas:101104601%09red
Calcium signaling pathway	KEGG PATHWAY	oas04020	28	186	0.529482	0.961859	ENSOARG00000013527|ENSOARG00000007758|ENSOARG00000005704|ENSOARG00000007679|ENSOARG00000016802|ENSOARG00000003798|ENSOARG00000010306|ENSOARG00000008918|ENSOARG00000001573|ENSOARG00000007740|ENSOARG00000002132|ENSOARG00000002932|ENSOARG00000006947|ENSOARG00000021191|ENSOARG00000010448|ENSOARG00000015680|ENSOARG00000019941|ENSOARG00000019102|ENSOARG00000013705|ENSOARG00000016405|ENSOARG00000008132|…	http://www.genome.jp/kegg-bin/show_pathway?oas04020/oas:101106079%09red/oas:443533%09red/oas:101116716%09red/oas:101102089%09red/oas:101117327%09red/oas:101113317%09red/oas:101110353%09red/oas:101108104%09red/oas:101103889%09red/oas:101111289%09red/oas:101111268%09red/oas:101111897%09red/oas:101108864%09red/oas:101111766%09red/oas:101120753%09red/oas:101119139%09red/oas:101122401%09red/oas:101110…
Pyrimidine metabolism	KEGG PATHWAY	oas00240	15	99	0.531644	0.961859	ENSOARG00000020601|ENSOARG00000017461|ENSOARG00000010372|ENSOARG00000015554|ENSOARG00000012945|ENSOARG00000020220|ENSOARG00000020090|ENSOARG00000005654|ENSOARG00000003581|ENSOARG00000017549|ENSOARG00000002164|ENSOARG00000017574|ENSOARG00000010224|ENSOARG00000009656|ENSOARG00000005538	http://www.genome.jp/kegg-bin/show_pathway?oas00240/oas:101111368%09red/oas:101119593%09red/oas:101120906%09red/oas:101106892%09red/oas:101115602%09red/oas:101116536%09red/oas:101106622%09red/oas:101105398%09red/oas:101106040%09red/oas:101105631%09red/oas:101115446%09red/oas:101103692%09red/oas:101116528%09red/oas:101109311%09red/oas:101104715%09red
Protein export	KEGG PATHWAY	oas03060	4	25	0.536437	0.961859	ENSOARG00000008412|ENSOARG00000015999|ENSOARG00000010824|ENSOARG00000006804	http://www.genome.jp/kegg-bin/show_pathway?oas03060/oas:101105386%09red/oas:101119503%09red/oas:101116621%09red/oas:101107383%09red
Glycosylphosphatidylinositol(GPI)-anchor biosynthesis	KEGG PATHWAY	oas00563	4	25	0.536437	0.961859	ENSOARG00000005537|ENSOARG00000012399|ENSOARG00000020371|ENSOARG00000017110	http://www.genome.jp/kegg-bin/show_pathway?oas00563/oas:101102364%09red/oas:101109604%09red/oas:101101862%09red/oas:101109018%09red
Influenza A	KEGG PATHWAY	oas05164	27	180	0.536958	0.961859	ENSOARG00000004341|ENSOARG00000019799|ENSOARG00000026854|ENSOARG00000015656|ENSOARG00000003359|ENSOARG00000020174|ENSOARG00000001653|ENSOARG00000002952|ENSOARG00000006142|ENSOARG00000009701|ENSOARG00000013869|ENSOARG00000005870|ENSOARG00000019835|ENSOARG00000006076|ENSOARG00000020101|ENSOARG00000015529|ENSOARG00000025785|ENSOARG00000015404|ENSOARG00000013188|ENSOARG00000013705|ENSOARG00000007245|…	http://www.genome.jp/kegg-bin/show_pathway?oas05164/oas:101118462%09red/oas:101110953%09red/oas:101121455%09red/oas:101117360%09red/oas:101106234%09red/oas:101115956%09red/oas:443363%09red/oas:101109759%09red/oas:443045%09red/oas:101118599%09red/oas:101103702%09red/oas:101113909%09red/oas:101120826%09red/oas:101104366%09red/oas:101115045%09red/oas:101119093%09red/oas:100144749%09red/oas:101112907…
Insulin secretion	KEGG PATHWAY	oas04911	13	86	0.538517	0.961859	ENSOARG00000015979|ENSOARG00000013527|ENSOARG00000014702|ENSOARG00000016854|ENSOARG00000019102|ENSOARG00000012393|ENSOARG00000009957|ENSOARG00000009536|ENSOARG00000002932|ENSOARG00000008386|ENSOARG00000016256|ENSOARG00000009105|ENSOARG00000006495	http://www.genome.jp/kegg-bin/show_pathway?oas04911/oas:443118%09red/oas:101106864%09red/oas:101112976%09red/oas:101107568%09red/oas:101118398%09red/oas:101102089%09red/oas:101117327%09red/oas:101119139%09red/oas:101122401%09red/oas:101108743%09red/oas:101112295%09red/oas:101105660%09red/oas:101121431%09red
Glycerolipid metabolism	KEGG PATHWAY	oas00561	9	59	0.538602	0.961859	ENSOARG00000003059|ENSOARG00000005578|ENSOARG00000006616|ENSOARG00000007720|ENSOARG00000007286|ENSOARG00000011512|ENSOARG00000010719|ENSOARG00000014789|ENSOARG00000016144	http://www.genome.jp/kegg-bin/show_pathway?oas00561/oas:101115312%09red/oas:101116033%09red/oas:101114312%09red/oas:101109411%09red/oas:101108320%09red/oas:101120647%09red/oas:101119394%09red/oas:101119735%09red/oas:443408%09red
Regulation of autophagy	KEGG PATHWAY	oas04140	5	32	0.541491	0.961859	ENSOARG00000009317|ENSOARG00000005184|ENSOARG00000009546|ENSOARG00000007851|ENSOARG00000017770	http://www.genome.jp/kegg-bin/show_pathway?oas04140/oas:100127210%09red/oas:101103425%09red/oas:101105709%09red/oas:101108239%09red/oas:101108002%09red
beta-Alanine metabolism	KEGG PATHWAY	oas00410	5	32	0.541491	0.961859	ENSOARG00000018593|ENSOARG00000004027|ENSOARG00000017549|ENSOARG00000016273|ENSOARG00000011512	http://www.genome.jp/kegg-bin/show_pathway?oas00410/oas:101109411%09red/oas:100192316%09red/oas:101111161%09red/oas:101109311%09red/oas:101113086%09red
Circadian rhythm	KEGG PATHWAY	oas04710	5	32	0.541491	0.961859	ENSOARG00000009317|ENSOARG00000018911|ENSOARG00000016854|ENSOARG00000020816|ENSOARG00000007851	http://www.genome.jp/kegg-bin/show_pathway?oas04710/oas:100127210%09red/oas:101103425%09red/oas:443118%09red/oas:100174984%09red/oas:101102986%09red
Chemokine signaling pathway	KEGG PATHWAY	oas04062	27	182	0.558247	0.984836	ENSOARG00000013527|ENSOARG00000010741|ENSOARG00000001850|ENSOARG00000014418|ENSOARG00000009536|ENSOARG00000010543|ENSOARG00000017377|ENSOARG00000017196|ENSOARG00000008819|ENSOARG00000013581|ENSOARG00000020627|ENSOARG00000005870|ENSOARG00000019632|ENSOARG00000002932|ENSOARG00000019835|ENSOARG00000015529|ENSOARG00000007245|ENSOARG00000019102|ENSOARG00000014016|ENSOARG00000013829|ENSOARG00000003418|…	http://www.genome.jp/kegg-bin/show_pathway?oas04062/oas:101104166%09red/oas:101120842%09red/oas:101118462%09red/oas:101121455%09red/oas:101110782%09red/oas:101102089%09red/oas:101117327%09red/oas:101111143%09red/oas:101122439%09red/oas:101122961%09red/oas:101118865%09red/oas:101103693%09red/oas:101113909%09red/oas:101109759%09red/oas:101122401%09red/oas:101103280%09red/oas:101108976%09red/oas:101…
Phenylalanine, tyrosine and tryptophan biosynthesis	KEGG PATHWAY	oas00400	1	5	0.568702	0.984836	ENSOARG00000001717	http://www.genome.jp/kegg-bin/show_pathway?oas00400/oas:443093%09red
Butirosin and neomycin biosynthesis	KEGG PATHWAY	oas00524	1	5	0.568702	0.984836	ENSOARG00000005491	http://www.genome.jp/kegg-bin/show_pathway?oas00524/oas:100036759%09red
GABAergic synapse	KEGG PATHWAY	oas04727	13	88	0.569017	0.984836	ENSOARG00000013812|ENSOARG00000013527|ENSOARG00000019480|ENSOARG00000001850|ENSOARG00000015723|ENSOARG00000010947|ENSOARG00000014702|ENSOARG00000019102|ENSOARG00000002932|ENSOARG00000017377|ENSOARG00000020697|ENSOARG00000019508|ENSOARG00000018757	http://www.genome.jp/kegg-bin/show_pathway?oas04727/oas:101102372%09red/oas:101104166%09red/oas:101112470%09red/oas:101102999%09red/oas:101108976%09red/oas:101103693%09red/oas:101112042%09red/oas:101122401%09red/oas:101102089%09red/oas:101117327%09red/oas:101119139%09red/oas:101122583%09red/oas:101120344%09red
Measles	KEGG PATHWAY	oas05162	20	136	0.573846	0.986868	ENSOARG00000006076|ENSOARG00000019197|ENSOARG00000007245|ENSOARG00000002952|ENSOARG00000006142|ENSOARG00000013242|ENSOARG00000020101|ENSOARG00000000510|ENSOARG00000018964|ENSOARG00000013829|ENSOARG00000025785|ENSOARG00000005870|ENSOARG00000013188|ENSOARG00000019835|ENSOARG00000012321|ENSOARG00000009732|ENSOARG00000003359|ENSOARG00000013309|ENSOARG00000002578|ENSOARG00000013480	http://www.genome.jp/kegg-bin/show_pathway?oas05162/oas:101104366%09red/oas:443126%09red/oas:101118462%09red/oas:101111143%09red/oas:101121455%09red/oas:101122114%09red/oas:101108056%09red/oas:101107088%09red/oas:100169938%09red/oas:101112907%09red/oas:101110830%09red/oas:101107358%09red/oas:101106234%09red/oas:101103702%09red/oas:101109759%09red/oas:101109363%09red/oas:101113909%09red/oas:101122…
Amino sugar and nucleotide sugar metabolism	KEGG PATHWAY	oas00520	7	48	0.590897	1	ENSOARG00000009837|ENSOARG00000009826|ENSOARG00000020937|ENSOARG00000021004|ENSOARG00000011880|ENSOARG00000019823|ENSOARG00000005491	http://www.genome.jp/kegg-bin/show_pathway?oas00520/oas:100036759%09red/oas:101114271%09red/oas:101111285%09red/oas:101116643%09red/oas:101107778%09red/oas:101109225%09red/oas:101108754%09red
Renin-angiotensin system	KEGG PATHWAY	oas04614	3	20	0.594459	1	ENSOARG00000006075|ENSOARG00000003370|ENSOARG00000017994	http://www.genome.jp/kegg-bin/show_pathway?oas04614/oas:101112618%09red/oas:101123582%09red/oas:101102729%09red
Salmonella infection	KEGG PATHWAY	oas05132	13	90	0.598694	1	ENSOARG00000001468|ENSOARG00000001653|ENSOARG00000005991|ENSOARG00000003064|ENSOARG00000014959|ENSOARG00000019799|ENSOARG00000015529|ENSOARG00000000510|ENSOARG00000012724|ENSOARG00000003665|ENSOARG00000016530|ENSOARG00000015181|ENSOARG00000008819	http://www.genome.jp/kegg-bin/show_pathway?oas05132/oas:101115485%09red/oas:101118744%09red/oas:443200%09red/oas:101123330%09red/oas:101102442%09red/oas:101112428%09red/oas:101102677%09red/oas:101112907%09red/oas:101102427%09red/oas:101120826%09red/oas:101116201%09red/oas:101115956%09red/oas:101118215%09red
Glioma	KEGG PATHWAY	oas05214	9	63	0.610426	1	ENSOARG00000006076|ENSOARG00000014146|ENSOARG00000020627|ENSOARG00000015529|ENSOARG00000005870|ENSOARG00000008423|ENSOARG00000008246|ENSOARG00000007245|ENSOARG00000013581	http://www.genome.jp/kegg-bin/show_pathway?oas05214/oas:101115485%09red/oas:101109759%09red/oas:101118462%09red/oas:101121455%09red/oas:101118865%09red/oas:101107438%09red/oas:101119351%09red/oas:101102732%09red/oas:100144755%09red
Ether lipid metabolism	KEGG PATHWAY	oas00565	7	49	0.610658	1	ENSOARG00000015196|ENSOARG00000007720|ENSOARG00000017403|ENSOARG00000020466|ENSOARG00000020756|ENSOARG00000016011|ENSOARG00000007935	http://www.genome.jp/kegg-bin/show_pathway?oas00565/oas:101115312%09red/oas:101111472%09red/oas:101119146%09red/oas:101108821%09red/oas:101114661%09red/oas:101104553%09red/oas:101115878%09red
cAMP signaling pathway	KEGG PATHWAY	oas04024	31	216	0.625736	1	ENSOARG00000013527|ENSOARG00000015054|ENSOARG00000008386|ENSOARG00000017377|ENSOARG00000013581|ENSOARG00000008819|ENSOARG00000001653|ENSOARG00000007245|ENSOARG00000020802|ENSOARG00000019544|ENSOARG00000005870|ENSOARG00000019632|ENSOARG00000002932|ENSOARG00000020451|ENSOARG00000009105|ENSOARG00000020714|ENSOARG00000006495|ENSOARG00000020756|ENSOARG00000015680|ENSOARG00000015529|ENSOARG00000016854|…	http://www.genome.jp/kegg-bin/show_pathway?oas04024/oas:101118462%09red/oas:101121455%09red/oas:101119637%09red/oas:101108743%09red/oas:101118398%09red/oas:101102089%09red/oas:101117327%09red/oas:101115870%09red/oas:101118179%09red/oas:443118%09red/oas:101112976%09red/oas:641303%09red/oas:101111268%09red/oas:101103693%09red/oas:101114661%09red/oas:101123197%09red/oas:101118556%09red/oas:101105703…
Bladder cancer	KEGG PATHWAY	oas05219	5	36	0.636185	1	ENSOARG00000000300|ENSOARG00000013581|ENSOARG00000015529|ENSOARG00000003572|ENSOARG00000008246	http://www.genome.jp/kegg-bin/show_pathway?oas05219/oas:101115485%09red/oas:101115714%09red/oas:101106433%09red/oas:101107438%09red/oas:100144755%09red
Phagosome	KEGG PATHWAY	oas04145	24	169	0.636662	1	ENSOARG00000009395|ENSOARG00000020222|ENSOARG00000018396|ENSOARG00000026854|ENSOARG00000019488|ENSOARG00000000300|ENSOARG00000017123|ENSOARG00000016607|ENSOARG00000013179|ENSOARG00000008212|ENSOARG00000001896|ENSOARG00000018768|ENSOARG00000003064|ENSOARG00000007110|ENSOARG00000015181|ENSOARG00000018943|ENSOARG00000005184|ENSOARG00000003665|ENSOARG00000002788|ENSOARG00000009552|ENSOARG00000017490|…	http://www.genome.jp/kegg-bin/show_pathway?oas04145/oas:443533%09red/oas:101120887%09red/oas:101115115%09red/oas:101118215%09red/oas:101119848%09red/oas:101102025%09red/oas:101115654%09red/oas:101102949%09red/oas:100171394%09red/oas:101123476%09red/oas:101111081%09red/oas:101122039%09red/oas:100036757%09red/oas:100144749%09red/oas:101105609%09red/oas:101113307%09red/oas:101114003%09red/oas:101115…
Folate biosynthesis	KEGG PATHWAY	oas00790	2	14	0.638211	1	ENSOARG00000016793|ENSOARG00000008150	http://www.genome.jp/kegg-bin/show_pathway?oas00790/oas:101118706%09red/oas:101119420%09red
Morphine addiction	KEGG PATHWAY	oas05032	13	93	0.641393	1	ENSOARG00000013527|ENSOARG00000013382|ENSOARG00000001850|ENSOARG00000014702|ENSOARG00000020697|ENSOARG00000019102|ENSOARG00000014418|ENSOARG00000016802|ENSOARG00000002932|ENSOARG00000020451|ENSOARG00000006517|ENSOARG00000017377|ENSOARG00000017022	http://www.genome.jp/kegg-bin/show_pathway?oas05032/oas:101104166%09red/oas:101115870%09red/oas:101108976%09red/oas:101103693%09red/oas:101121291%09red/oas:101122401%09red/oas:101102089%09red/oas:101117327%09red/oas:101119139%09red/oas:101105363%09red/oas:101119369%09red/oas:101107286%09red/oas:101122439%09red
Cell adhesion molecules (CAMs)	KEGG PATHWAY	oas04514	22	156	0.645389	1	ENSOARG00000012200|ENSOARG00000009395|ENSOARG00000016867|ENSOARG00000005551|ENSOARG00000026854|ENSOARG00000015207|ENSOARG00000015632|ENSOARG00000016809|ENSOARG00000000498|ENSOARG00000016607|ENSOARG00000001187|ENSOARG00000018989|ENSOARG00000015656|ENSOARG00000014212|ENSOARG00000010027|ENSOARG00000019175|ENSOARG00000001539|ENSOARG00000000549|ENSOARG00000018242|ENSOARG00000009552|ENSOARG00000018303|…	http://www.genome.jp/kegg-bin/show_pathway?oas04514/oas:101102951%09red/oas:101107517%09red/oas:100294605%09red/oas:101112759%09red/oas:101113983%09red/oas:101109832%09red/oas:101114226%09red/oas:101117081%09red/oas:101115479%09red/oas:101115590%09red/oas:101113656%09red/oas:443499%09red/oas:101102001%09red/oas:100171394%09red/oas:101118411%09red/oas:443045%09red/oas:100144749%09red/oas:101105609…
Proximal tubule bicarbonate reclamation	KEGG PATHWAY	oas04964	3	22	0.652575	1	ENSOARG00000008386|ENSOARG00000013812|ENSOARG00000006495	http://www.genome.jp/kegg-bin/show_pathway?oas04964/oas:101107568%09red/oas:101122583%09red/oas:101118398%09red
Protein digestion and absorption	KEGG PATHWAY	oas04974	16	115	0.654253	1	ENSOARG00000006410|ENSOARG00000006184|ENSOARG00000016440|ENSOARG00000019480|ENSOARG00000007758|ENSOARG00000016476|ENSOARG00000016790|ENSOARG00000002794|ENSOARG00000003370|ENSOARG00000007679|ENSOARG00000010998|ENSOARG00000020503|ENSOARG00000008386|ENSOARG00000005810|ENSOARG00000021191|ENSOARG00000006495	http://www.genome.jp/kegg-bin/show_pathway?oas04974/oas:101120758%09red/oas:101116716%09red/oas:101112618%09red/oas:101112042%09red/oas:101106802%09red/oas:101118398%09red/oas:101107644%09red/oas:101120753%09red/oas:101107568%09red/oas:101109808%09red/oas:101119596%09red/oas:101118172%09red/oas:101102453%09red/oas:101114493%09red/oas:100101231%09red
Serotonergic synapse	KEGG PATHWAY	oas04726	15	109	0.666895	1	ENSOARG00000005994|ENSOARG00000019909|ENSOARG00000008132|ENSOARG00000001850|ENSOARG00000015529|ENSOARG00000013581|ENSOARG00000012393|ENSOARG00000020466|ENSOARG00000009536|ENSOARG00000016256|ENSOARG00000015056|ENSOARG00000020697|ENSOARG00000017377|ENSOARG00000007935|ENSOARG00000008735	http://www.genome.jp/kegg-bin/show_pathway?oas04726/oas:101115485%09red/oas:101104166%09red/oas:101106864%09red/oas:101111593%09red/oas:101111472%09red/oas:101103693%09red/oas:101105660%09red/oas:101113317%09red/oas:101108976%09red/oas:101108864%09red/oas:101107438%09red/oas:101112295%09red/oas:768095%09red/oas:101105204%09red/oas:101115878%09red
HIF-1 signaling pathway	KEGG PATHWAY	oas04066	15	109	0.666895	1	ENSOARG00000006076|ENSOARG00000017897|ENSOARG00000007245|ENSOARG00000012180|ENSOARG00000005886|ENSOARG00000015905|ENSOARG00000015529|ENSOARG00000021136|ENSOARG00000005870|ENSOARG00000018943|ENSOARG00000014586|ENSOARG00000020870|ENSOARG00000000510|ENSOARG00000005491|ENSOARG00000000285	http://www.genome.jp/kegg-bin/show_pathway?oas04066/oas:101115485%09red/oas:100036759%09red/oas:101116538%09red/oas:101109759%09red/oas:101118462%09red/oas:443519%09red/oas:101121455%09red/oas:101112730%09red/oas:100036757%09red/oas:443431%09red/oas:101110626%09red/oas:101112907%09red/oas:443088%09red/oas:497272%09red/oas:443285%09red
Glycosaminoglycan biosynthesis - keratan sulfate	KEGG PATHWAY	oas00533	2	15	0.671651	1	ENSOARG00000005371|ENSOARG00000019700	http://www.genome.jp/kegg-bin/show_pathway?oas00533/oas:101122606%09red/oas:101104949%09red
Other types of O-glycan biosynthesis	KEGG PATHWAY	oas00514	4	31	0.688867	1	ENSOARG00000019820|ENSOARG00000011694|ENSOARG00000002398|ENSOARG00000017339	http://www.genome.jp/kegg-bin/show_pathway?oas00514/oas:101106996%09red/oas:101110670%09red/oas:101111560%09red/oas:101107209%09red
Thyroid cancer	KEGG PATHWAY	oas05216	4	31	0.688867	1	ENSOARG00000006631|ENSOARG00000015529|ENSOARG00000004227|ENSOARG00000013581	http://www.genome.jp/kegg-bin/show_pathway?oas05216/oas:101115485%09red/oas:101107438%09red/oas:101120801%09red/oas:101109818%09red
Bile secretion	KEGG PATHWAY	oas04976	11	83	0.699166	1	ENSOARG00000004669|ENSOARG00000013527|ENSOARG00000014702|ENSOARG00000018396|ENSOARG00000017468|ENSOARG00000019102|ENSOARG00000002932|ENSOARG00000008386|ENSOARG00000016256|ENSOARG00000001914|ENSOARG00000006495	http://www.genome.jp/kegg-bin/show_pathway?oas04976/oas:101115654%09red/oas:101107568%09red/oas:101118398%09red/oas:101102089%09red/oas:101117327%09red/oas:101111038%09red/oas:101122401%09red/oas:780508%09red/oas:101119139%09red/oas:101105660%09red/oas:101112740%09red
RIG-I-like receptor signaling pathway	KEGG PATHWAY	oas04622	10	76	0.702375	1	ENSOARG00000001468|ENSOARG00000001653|ENSOARG00000006142|ENSOARG00000019799|ENSOARG00000001544|ENSOARG00000013829|ENSOARG00000025785|ENSOARG00000012321|ENSOARG00000003359|ENSOARG00000006791	http://www.genome.jp/kegg-bin/show_pathway?oas04622/oas:101111143%09red/oas:101110186%09red/oas:101108632%09red/oas:101115956%09red/oas:101110830%09red/oas:101120826%09red/oas:101106234%09red/oas:101103702%09red/oas:101116201%09red/oas:101108056%09red
Melanoma	KEGG PATHWAY	oas05218	9	69	0.706336	1	ENSOARG00000006076|ENSOARG00000014146|ENSOARG00000000778|ENSOARG00000015529|ENSOARG00000005870|ENSOARG00000008246|ENSOARG00000003293|ENSOARG00000007245|ENSOARG00000013581	http://www.genome.jp/kegg-bin/show_pathway?oas05218/oas:101115485%09red/oas:101109759%09red/oas:101118462%09red/oas:443076%09red/oas:101121455%09red/oas:101117784%09red/oas:101107438%09red/oas:101119351%09red/oas:100144755%09red
Aminoacyl-tRNA biosynthesis	KEGG PATHWAY	oas00970	6	48	0.725482	1	ENSOARG00000017731|ENSOARG00000006276|ENSOARG00000012333|ENSOARG00000004355|ENSOARG00000020329|ENSOARG00000011829	http://www.genome.jp/kegg-bin/show_pathway?oas00970/oas:101110147%09red/oas:101119961%09red/oas:101122877%09red/oas:101102338%09red/oas:101104590%09red/oas:101108871%09red
Nicotinate and nicotinamide metabolism	KEGG PATHWAY	oas00760	3	25	0.728089	1	ENSOARG00000020090|ENSOARG00000008573|ENSOARG00000004500	http://www.genome.jp/kegg-bin/show_pathway?oas00760/oas:780506%09red/oas:101119593%09red/oas:101121801%09red
Selenocompound metabolism	KEGG PATHWAY	oas00450	2	17	0.730959	1	ENSOARG00000003750|ENSOARG00000015053	http://www.genome.jp/kegg-bin/show_pathway?oas00450/oas:101119265%09red/oas:101116797%09red
Tuberculosis	KEGG PATHWAY	oas05152	26	193	0.731222	1	ENSOARG00000019799|ENSOARG00000026854|ENSOARG00000010306|ENSOARG00000001653|ENSOARG00000007625|ENSOARG00000009701|ENSOARG00000011583|ENSOARG00000013179|ENSOARG00000013137|ENSOARG00000001896|ENSOARG00000018768|ENSOARG00000002788|ENSOARG00000011197|ENSOARG00000007740|ENSOARG00000015529|ENSOARG00000025785|ENSOARG00000016854|ENSOARG00000005525|ENSOARG00000007110|ENSOARG00000005184|ENSOARG00000001468|…	http://www.genome.jp/kegg-bin/show_pathway?oas05152/oas:101118462%09red/oas:101110953%09red/oas:101108104%09red/oas:101115956%09red/oas:443118%09red/oas:101122039%09red/oas:100135699%09red/oas:101103702%09red/oas:101115883%09red/oas:101113909%09red/oas:554322%09red/oas:101116274%09red/oas:100144749%09red/oas:101112907%09red/oas:101113307%09red/oas:101115485%09red/oas:101114003%09red/oas:101123476…
Carbon metabolism	KEGG PATHWAY	oas01200	14	109	0.750255	1	ENSOARG00000008730|ENSOARG00000014707|ENSOARG00000014862|ENSOARG00000018976|ENSOARG00000004442|ENSOARG00000008668|ENSOARG00000016273|ENSOARG00000007496|ENSOARG00000018593|ENSOARG00000007925|ENSOARG00000011112|ENSOARG00000005491|ENSOARG00000009930|ENSOARG00000001717	http://www.genome.jp/kegg-bin/show_pathway?oas01200/oas:100036759%09red/oas:100192316%09red/oas:101113555%09red/oas:101113460%09red/oas:100145875%09red/oas:443093%09red/oas:101112791%09red/oas:101112991%09red/oas:100189620%09red/oas:100302102%09red/oas:101115360%09red/oas:101111161%09red/oas:101104601%09red/oas:101116836%09red
Fc gamma R-mediated phagocytosis	KEGG PATHWAY	oas04666	11	87	0.750282	1	ENSOARG00000006076|ENSOARG00000005847|ENSOARG00000014894|ENSOARG00000012972|ENSOARG00000007686|ENSOARG00000015529|ENSOARG00000005870|ENSOARG00000007720|ENSOARG00000020756|ENSOARG00000007245|ENSOARG00000006340	http://www.genome.jp/kegg-bin/show_pathway?oas04666/oas:101115485%09red/oas:101122198%09red/oas:101110314%09red/oas:101115312%09red/oas:101109759%09red/oas:101118462%09red/oas:101121455%09red/oas:101102555%09red/oas:101114661%09red/oas:101102178%09red/oas:101115743%09red
Jak-STAT signaling pathway	KEGG PATHWAY	oas04630	22	167	0.752458	1	ENSOARG00000018393|ENSOARG00000003371|ENSOARG00000015025|ENSOARG00000020627|ENSOARG00000008357|ENSOARG00000005870|ENSOARG00000009845|ENSOARG00000010394|ENSOARG00000025785|ENSOARG00000007245|ENSOARG00000013188|ENSOARG00000009565|ENSOARG00000018964|ENSOARG00000006076|ENSOARG00000013480|ENSOARG00000019197|ENSOARG00000000510|ENSOARG00000008423|ENSOARG00000007625|ENSOARG00000018775|ENSOARG00000013309|…	http://www.genome.jp/kegg-bin/show_pathway?oas04630/oas:101118462%09red/oas:101121455%09red/oas:101114308%09red/oas:443264%09red/oas:101107088%09red/oas:101105948%09red/oas:101122961%09red/oas:443363%09red/oas:101114404%09red/oas:101118865%09red/oas:101106364%09red/oas:101103702%09red/oas:101113909%09red/oas:101109759%09red/oas:101112782%09red/oas:101112907%09red/oas:101117649%09red/oas:443126%09…
Taurine and hypotaurine metabolism	KEGG PATHWAY	oas00430	1	9	0.753822	1	ENSOARG00000016670	http://www.genome.jp/kegg-bin/show_pathway?oas00430/oas:101106670%09red
Ubiquinone and other terpenoid-quinone biosynthesis	KEGG PATHWAY	oas00130	1	9	0.753822	1	ENSOARG00000002261	http://www.genome.jp/kegg-bin/show_pathway?oas00130/oas:101109616%09red
Ribosome biogenesis in eukaryotes	KEGG PATHWAY	oas03008	10	80	0.755235	1	ENSOARG00000004443|ENSOARG00000003675|ENSOARG00000013463|ENSOARG00000017222|ENSOARG00000001883|ENSOARG00000002805|ENSOARG00000004041|ENSOARG00000020174|ENSOARG00000012528|ENSOARG00000020325	http://www.genome.jp/kegg-bin/show_pathway?oas03008/oas:101118599%09red/oas:101115472%09red/oas:101102425%09red/oas:101104030%09red/oas:101116117%09red/oas:101102410%09red/oas:101109229%09red/oas:101106353%09red/oas:101109364%09red/oas:101113654%09red
Nitrogen metabolism	KEGG PATHWAY	oas00910	2	18	0.757038	1	ENSOARG00000012206|ENSOARG00000018757	http://www.genome.jp/kegg-bin/show_pathway?oas00910/oas:101106195%09red/oas:101102999%09red
Glycosaminoglycan biosynthesis - chondroitin sulfate / dermatan sulfate	KEGG PATHWAY	oas00532	2	18	0.757038	1	ENSOARG00000010360|ENSOARG00000003947	http://www.genome.jp/kegg-bin/show_pathway?oas00532/oas:101107112%09red/oas:101118243%09red
Collecting duct acid secretion	KEGG PATHWAY	oas04966	3	27	0.770848	1	ENSOARG00000002788|ENSOARG00000001896|ENSOARG00000019488	http://www.genome.jp/kegg-bin/show_pathway?oas04966/oas:101121550%09red/oas:101102025%09red/oas:101123476%09red
MicroRNAs in cancer	KEGG PATHWAY	oas05206	24	184	0.774351	1	ENSOARG00000011894|ENSOARG00000014048|ENSOARG00000020080|ENSOARG00000013812|ENSOARG00000010785|ENSOARG00000000300|ENSOARG00000008819|ENSOARG00000020797|ENSOARG00000020627|ENSOARG00000011583|ENSOARG00000010448|ENSOARG00000005847|ENSOARG00000015465|ENSOARG00000009522|ENSOARG00000003572|ENSOARG00000013971|ENSOARG00000016130|ENSOARG00000018856|ENSOARG00000014146|ENSOARG00000000778|ENSOARG00000005941|…	http://www.genome.jp/kegg-bin/show_pathway?oas05206/oas:101112098%09red/oas:101120745%09red/oas:101105847%09red/oas:101118337%09red/oas:101121082%09red/oas:101115714%09red/oas:101110314%09red/oas:101103889%09red/oas:101118865%09red/oas:101119351%09red/oas:101119688%09red/oas:554322%09red/oas:101119213%09red/oas:101104664%09red/oas:101120020%09red/oas:101122583%09red/oas:101110991%09red/oas:443076…
Viral carcinogenesis	KEGG PATHWAY	oas05203	29	220	0.775582	1	ENSOARG00000019957|ENSOARG00000009395|ENSOARG00000004573|ENSOARG00000010202|ENSOARG00000020951|ENSOARG00000009094|ENSOARG00000014646|ENSOARG00000002918|ENSOARG00000008166|ENSOARG00000002671|ENSOARG00000005870|ENSOARG00000014979|ENSOARG00000009105|ENSOARG00000020377|ENSOARG00000003043|ENSOARG00000015529|ENSOARG00000016854|ENSOARG00000009641|ENSOARG00000007245|ENSOARG00000018964|ENSOARG00000009552|…	http://www.genome.jp/kegg-bin/show_pathway?oas05203/oas:101112976%09red/oas:101121455%09red/oas:101109136%09red/oas:101110121%09red/oas:101107201%09red/oas:101108743%09red/oas:101122961%09red/oas:101119003%09red/oas:100144755%09red/oas:443118%09red/oas:100568291%09red/oas:101114132%09red/oas:101115879%09red/oas:101107196%09red/oas:101116372%09red/oas:100171394%09red/oas:101113686%09red/oas:101109…
Synaptic vesicle cycle	KEGG PATHWAY	oas04721	8	67	0.780989	1	ENSOARG00000002788|ENSOARG00000012072|ENSOARG00000020918|ENSOARG00000010947|ENSOARG00000019488|ENSOARG00000013249|ENSOARG00000001896|ENSOARG00000013843	http://www.genome.jp/kegg-bin/show_pathway?oas04721/oas:101102025%09red/oas:101107114%09red/oas:101107117%09red/oas:101117731%09red/oas:101121550%09red/oas:101123476%09red/oas:101123470%09red/oas:101120344%09red
Transcriptional misregulation in cancer	KEGG PATHWAY	oas05202	21	168	0.818223	1	ENSOARG00000014289|ENSOARG00000020842|ENSOARG00000012180|ENSOARG00000018628|ENSOARG00000000890|ENSOARG00000000778|ENSOARG00000011894|ENSOARG00000013176|ENSOARG00000019197|ENSOARG00000012658|ENSOARG00000009911|ENSOARG00000003418|ENSOARG00000020894|ENSOARG00000009089|ENSOARG00000020951|ENSOARG00000003983|ENSOARG00000017147|ENSOARG00000016099|ENSOARG00000009084|ENSOARG00000004601|ENSOARG00000010300	http://www.genome.jp/kegg-bin/show_pathway?oas05202/oas:443088%09red/oas:101105732%09red/oas:101113340%09red/oas:101113187%09red/oas:443076%09red/oas:101120842%09red/oas:101107088%09red/oas:101123089%09red/oas:100820752%09red/oas:101103543%09red/oas:101119082%09red/oas:101102457%09red/oas:101107318%09red/oas:101117774%09red/oas:101102874%09red/oas:443229%09red/oas:101105847%09red/oas:101115412%09…
Leishmaniasis	KEGG PATHWAY	oas05140	9	78	0.818865	1	ENSOARG00000013480|ENSOARG00000019799|ENSOARG00000016867|ENSOARG00000015529|ENSOARG00000000510|ENSOARG00000026854|ENSOARG00000012321|ENSOARG00000011583|ENSOARG00000002578	http://www.genome.jp/kegg-bin/show_pathway?oas05140/oas:101115485%09red/oas:101122114%09red/oas:443499%09red/oas:101115956%09red/oas:100144749%09red/oas:101112907%09red/oas:101113909%09red/oas:554322%09red/oas:101108056%09red
Glycerophospholipid metabolism	KEGG PATHWAY	oas00564	12	101	0.81899	1	ENSOARG00000003059|ENSOARG00000015196|ENSOARG00000006616|ENSOARG00000007720|ENSOARG00000020466|ENSOARG00000020756|ENSOARG00000007964|ENSOARG00000007286|ENSOARG00000007453|ENSOARG00000007935|ENSOARG00000014789|ENSOARG00000016144	http://www.genome.jp/kegg-bin/show_pathway?oas00564/oas:101115312%09red/oas:101111472%09red/oas:443090%09red/oas:101108821%09red/oas:101104872%09red/oas:101116033%09red/oas:101114661%09red/oas:101108320%09red/oas:101120647%09red/oas:101119394%09red/oas:101119735%09red/oas:101115878%09red
Melanogenesis	KEGG PATHWAY	oas04916	12	101	0.81899	1	ENSOARG00000000078|ENSOARG00000013527|ENSOARG00000015529|ENSOARG00000014702|ENSOARG00000019102|ENSOARG00000012393|ENSOARG00000009957|ENSOARG00000009536|ENSOARG00000002932|ENSOARG00000016854|ENSOARG00000017377|ENSOARG00000019835	http://www.genome.jp/kegg-bin/show_pathway?oas04916/oas:101115485%09red/oas:443118%09red/oas:101106864%09red/oas:780504%09red/oas:101103693%09red/oas:101122401%09red/oas:101102089%09red/oas:101117327%09red/oas:101119139%09red/oas:101108743%09red/oas:101112295%09red/oas:100169938%09red
Phenylalanine metabolism	KEGG PATHWAY	oas00360	2	21	0.822507	1	ENSOARG00000004027|ENSOARG00000001717	http://www.genome.jp/kegg-bin/show_pathway?oas00360/oas:443093%09red/oas:101113086%09red
Other glycan degradation	KEGG PATHWAY	oas00511	2	21	0.822507	1	ENSOARG00000015477|ENSOARG00000006863	http://www.genome.jp/kegg-bin/show_pathway?oas00511/oas:101106396%09red/oas:101112930%09red
Terpenoid backbone biosynthesis	KEGG PATHWAY	oas00900	2	21	0.822507	1	ENSOARG00000011112|ENSOARG00000004341	http://www.genome.jp/kegg-bin/show_pathway?oas00900/oas:101104601%09red/oas:101119093%09red
Pentose phosphate pathway	KEGG PATHWAY	oas00030	3	30	0.8245	1	ENSOARG00000009837|ENSOARG00000008668|ENSOARG00000009826	http://www.genome.jp/kegg-bin/show_pathway?oas00030/oas:101111285%09red/oas:101109225%09red/oas:101113460%09red
Glycolysis / Gluconeogenesis	KEGG PATHWAY	oas00010	7	63	0.826059	1	ENSOARG00000009837|ENSOARG00000009602|ENSOARG00000009826|ENSOARG00000018976|ENSOARG00000008668|ENSOARG00000005491|ENSOARG00000011512	http://www.genome.jp/kegg-bin/show_pathway?oas00010/oas:443089%09red/oas:101113460%09red/oas:100036759%09red/oas:101111285%09red/oas:101109411%09red/oas:101109225%09red/oas:101116836%09red
Arginine and proline metabolism	KEGG PATHWAY	oas00330	7	64	0.836971	1	ENSOARG00000007348|ENSOARG00000013812|ENSOARG00000004210|ENSOARG00000001717|ENSOARG00000015394|ENSOARG00000018757|ENSOARG00000011512	http://www.genome.jp/kegg-bin/show_pathway?oas00330/oas:443533%09red/oas:101102999%09red/oas:443093%09red/oas:101123553%09red/oas:101109411%09red/oas:101122583%09red/oas:101116374%09red
Steroid biosynthesis	KEGG PATHWAY	oas00100	2	22	0.840527	1	ENSOARG00000015250|ENSOARG00000006429	http://www.genome.jp/kegg-bin/show_pathway?oas00100/oas:101119109%09red/oas:101117786%09red
Cocaine addiction	KEGG PATHWAY	oas05030	5	49	0.851434	1	ENSOARG00000009105|ENSOARG00000009957|ENSOARG00000017377|ENSOARG00000020802|ENSOARG00000016854	http://www.genome.jp/kegg-bin/show_pathway?oas05030/oas:101103693%09red/oas:443118%09red/oas:101108743%09red/oas:101112976%09red/oas:101118179%09red
Ascorbate and aldarate metabolism	KEGG PATHWAY	oas00053	2	23	0.856871	1	ENSOARG00000011880|ENSOARG00000011512	http://www.genome.jp/kegg-bin/show_pathway?oas00053/oas:101109411%09red/oas:101114271%09red
Amphetamine addiction	KEGG PATHWAY	oas05031	7	67	0.866456	1	ENSOARG00000007740|ENSOARG00000020802|ENSOARG00000019544|ENSOARG00000016854|ENSOARG00000009957|ENSOARG00000010306|ENSOARG00000009105	http://www.genome.jp/kegg-bin/show_pathway?oas05031/oas:443118%09red/oas:101112976%09red/oas:101123197%09red/oas:101118179%09red/oas:101115429%09red/oas:101108743%09red/oas:101108104%09red
Citrate cycle (TCA cycle)	KEGG PATHWAY	oas00020	3	33	0.867023	1	ENSOARG00000014707|ENSOARG00000014862|ENSOARG00000008730	http://www.genome.jp/kegg-bin/show_pathway?oas00020/oas:100302102%09red/oas:101115360%09red/oas:101112791%09red
Fat digestion and absorption	KEGG PATHWAY	oas04975	5	51	0.872643	1	ENSOARG00000017123|ENSOARG00000007720|ENSOARG00000001717|ENSOARG00000018396|ENSOARG00000007344	http://www.genome.jp/kegg-bin/show_pathway?oas04975/oas:101115654%09red/oas:101115312%09red/oas:101115115%09red/oas:101119015%09red/oas:443093%09red
Tyrosine metabolism	KEGG PATHWAY	oas00350	3	34	0.87903	1	ENSOARG00000015252|ENSOARG00000004027|ENSOARG00000001717	http://www.genome.jp/kegg-bin/show_pathway?oas00350/oas:443093%09red/oas:101113086%09red/oas:101109216%09red
Linoleic acid metabolism	KEGG PATHWAY	oas00591	3	35	0.890062	1	ENSOARG00000020466|ENSOARG00000007935|ENSOARG00000008735	http://www.genome.jp/kegg-bin/show_pathway?oas00591/oas:101115878%09red/oas:768095%09red/oas:101111472%09red
Hedgehog signaling pathway	KEGG PATHWAY	oas04340	5	53	0.891225	1	ENSOARG00000005749|ENSOARG00000018762|ENSOARG00000017420|ENSOARG00000001414|ENSOARG00000019835	http://www.genome.jp/kegg-bin/show_pathway?oas04340/oas:101106290%09red/oas:101119637%09red/oas:100169938%09red/oas:101109703%09red/oas:101114993%09red
Glycosphingolipid biosynthesis - globo series	KEGG PATHWAY	oas00603	1	15	0.893858	1	ENSOARG00000005371	http://www.genome.jp/kegg-bin/show_pathway?oas00603/oas:101122606%09red
Glycosphingolipid biosynthesis - lacto and neolacto series	KEGG PATHWAY	oas00601	2	26	0.897118	1	ENSOARG00000019700|ENSOARG00000017765	http://www.genome.jp/kegg-bin/show_pathway?oas00601/oas:101106812%09red/oas:101104949%09red
Base excision repair	KEGG PATHWAY	oas03410	3	36	0.900183	1	ENSOARG00000006852|ENSOARG00000010224|ENSOARG00000016527	http://www.genome.jp/kegg-bin/show_pathway?oas03410/oas:101106140%09red/oas:101123623%09red/oas:101106622%09red
Alzheimer's disease	KEGG PATHWAY	oas05010	22	192	0.910118	1	ENSOARG00000003370|ENSOARG00000002132|ENSOARG00000009536|ENSOARG00000015165|ENSOARG00000010306|ENSOARG00000015056|ENSOARG00000020851|ENSOARG00000009701|ENSOARG00000007740|ENSOARG00000020802|ENSOARG00000004210|ENSOARG00000013137|ENSOARG00000019835|ENSOARG00000019941|ENSOARG00000015529|ENSOARG00000000358|ENSOARG00000000321|ENSOARG00000008132|ENSOARG00000012393|ENSOARG00000019909|ENSOARG00000018563|…	http://www.genome.jp/kegg-bin/show_pathway?oas05010/oas:443533%09red/oas:101111593%09red/oas:101102488%09red/oas:101110953%09red/oas:101116733%09red/oas:101118179%09red/oas:101113317%09red/oas:101108104%09red/oas:101111289%09red/oas:101112618%09red/oas:101104194%09red/oas:101115434%09red/oas:100135699%09red/oas:101108864%09red/oas:101111766%09red/oas:101116815%09red/oas:443408%09red/oas:100169938…
Huntington's disease	KEGG PATHWAY	oas05016	24	208	0.91294	1	ENSOARG00000009536|ENSOARG00000020951|ENSOARG00000014646|ENSOARG00000005538|ENSOARG00000004898|ENSOARG00000009701|ENSOARG00000020802|ENSOARG00000004929|ENSOARG00000005019|ENSOARG00000013137|ENSOARG00000004523|ENSOARG00000005581|ENSOARG00000016854|ENSOARG00000013249|ENSOARG00000004714|ENSOARG00000013705|ENSOARG00000007880|ENSOARG00000009105|ENSOARG00000014115|ENSOARG00000008132|ENSOARG00000012393|…	http://www.genome.jp/kegg-bin/show_pathway?oas05016/oas:101112976%09red/oas:101110953%09red/oas:101118179%09red/oas:101117042%09red/oas:101107201%09red/oas:101108743%09red/oas:101115136%09red/oas:443118%09red/oas:443490%09red/oas:101115434%09red/oas:780457%09red/oas:100135699%09red/oas:101108864%09red/oas:100145866%09red/oas:101107114%09red/oas:100216476%09red/oas:101111368%09red/oas:443270%09red…
Hematopoietic cell lineage	KEGG PATHWAY	oas04640	9	90	0.913664	1	ENSOARG00000000078|ENSOARG00000017123|ENSOARG00000016867|ENSOARG00000007971|ENSOARG00000003370|ENSOARG00000013144|ENSOARG00000008370|ENSOARG00000001187|ENSOARG00000008212	http://www.genome.jp/kegg-bin/show_pathway?oas04640/oas:101119848%09red/oas:780504%09red/oas:101103054%09red/oas:101112618%09red/oas:443499%09red/oas:101115719%09red/oas:101115115%09red/oas:101120257%09red/oas:101113656%09red
Drug metabolism - other enzymes	KEGG PATHWAY	oas00983	3	38	0.917939	1	ENSOARG00000018232|ENSOARG00000017549|ENSOARG00000020220	http://www.genome.jp/kegg-bin/show_pathway?oas00983/oas:101116336%09red/oas:101116528%09red/oas:101109311%09red
Wnt signaling pathway	KEGG PATHWAY	oas04310	15	141	0.924986	1	ENSOARG00000001468|ENSOARG00000001653|ENSOARG00000014239|ENSOARG00000015354|ENSOARG00000020144|ENSOARG00000007740|ENSOARG00000009866|ENSOARG00000012321|ENSOARG00000009536|ENSOARG00000020719|ENSOARG00000000358|ENSOARG00000010306|ENSOARG00000019835|ENSOARG00000016130|ENSOARG00000020875	http://www.genome.jp/kegg-bin/show_pathway?oas04310/oas:101112971%09red/oas:101119239%09red/oas:101106864%09red/oas:101102488%09red/oas:101113714%09red/oas:101108056%09red/oas:101104664%09red/oas:101111508%09red/oas:101115429%09red/oas:101120826%09red/oas:101108104%09red/oas:101116201%09red/oas:101105039%09red/oas:101119116%09red/oas:100169938%09red
alpha-Linolenic acid metabolism	KEGG PATHWAY	oas00592	2	29	0.926606	1	ENSOARG00000020466|ENSOARG00000007935	http://www.genome.jp/kegg-bin/show_pathway?oas00592/oas:101115878%09red/oas:101111472%09red
Cardiac muscle contraction	KEGG PATHWAY	oas04260	8	84	0.926638	1	ENSOARG00000020797|ENSOARG00000019316|ENSOARG00000000955|ENSOARG00000008386|ENSOARG00000016292|ENSOARG00000012882|ENSOARG00000006495|ENSOARG00000011750	http://www.genome.jp/kegg-bin/show_pathway?oas04260/oas:442995%09red/oas:101118891%09red/oas:101112498%09red/oas:101107568%09red/oas:101121691%09red/oas:101118398%09red/oas:100145865%09red/oas:101123550%09red
Primary bile acid biosynthesis	KEGG PATHWAY	oas00120	1	18	0.930309	1	ENSOARG00000006004	http://www.genome.jp/kegg-bin/show_pathway?oas00120/oas:101117285%09red
Cysteine and methionine metabolism	KEGG PATHWAY	oas00270	3	40	0.932764	1	ENSOARG00000009602|ENSOARG00000003750|ENSOARG00000001717	http://www.genome.jp/kegg-bin/show_pathway?oas00270/oas:443089%09red/oas:443093%09red/oas:101116797%09red
Mineral absorption	KEGG PATHWAY	oas04978	4	50	0.93508	1	ENSOARG00000008386|ENSOARG00000017456|ENSOARG00000020984|ENSOARG00000006495	http://www.genome.jp/kegg-bin/show_pathway?oas04978/oas:101107568%09red/oas:100037693%09red/oas:101118398%09red/oas:101116975%09red
Glycine, serine and threonine metabolism	KEGG PATHWAY	oas00260	3	42	0.945084	1	ENSOARG00000004027|ENSOARG00000015317|ENSOARG00000009930	http://www.genome.jp/kegg-bin/show_pathway?oas00260/oas:100145875%09red/oas:101118200%09red/oas:101113086%09red
Herpes simplex infection	KEGG PATHWAY	oas05168	23	213	0.952167	1	ENSOARG00000009395|ENSOARG00000012321|ENSOARG00000003359|ENSOARG00000014646|ENSOARG00000018911|ENSOARG00000001653|ENSOARG00000006142|ENSOARG00000019544|ENSOARG00000020101|ENSOARG00000025785|ENSOARG00000013188|ENSOARG00000013829|ENSOARG00000016730|ENSOARG00000009565|ENSOARG00000002578|ENSOARG00000001468|ENSOARG00000009552|ENSOARG00000013480|ENSOARG00000011276|ENSOARG00000026854|ENSOARG00000000510|…	http://www.genome.jp/kegg-bin/show_pathway?oas05168/oas:101123197%09red/oas:101108056%09red/oas:101113297%09red/oas:101114308%09red/oas:101111143%09red/oas:101107201%09red/oas:101106234%09red/oas:443363%09red/oas:100174984%09red/oas:101103702%09red/oas:100171394%09red/oas:101113909%09red/oas:101122114%09red/oas:100144749%09red/oas:101112907%09red/oas:101105609%09red/oas:100216432%09red/oas:101107…
Proteasome	KEGG PATHWAY	oas03050	3	44	0.955276	1	ENSOARG00000007105|ENSOARG00000003753|ENSOARG00000010476	http://www.genome.jp/kegg-bin/show_pathway?oas03050/oas:101121105%09red/oas:101117634%09red/oas:101103140%09red
Antigen processing and presentation	KEGG PATHWAY	oas04612	7	82	0.955535	1	ENSOARG00000009552|ENSOARG00000009395|ENSOARG00000020294|ENSOARG00000016854|ENSOARG00000020990|ENSOARG00000026854|ENSOARG00000003782	http://www.genome.jp/kegg-bin/show_pathway?oas04612/oas:443118%09red/oas:100144749%09red/oas:101116388%09red/oas:101105609%09red/oas:100171394%09red/oas:443295%09red/oas:101102681%09red
Glycosaminoglycan degradation	KEGG PATHWAY	oas00531	1	22	0.960232	1	ENSOARG00000015477	http://www.genome.jp/kegg-bin/show_pathway?oas00531/oas:101112930%09red
Biosynthesis of amino acids	KEGG PATHWAY	oas01230	6	75	0.962558	1	ENSOARG00000014707|ENSOARG00000020103|ENSOARG00000001717|ENSOARG00000003750|ENSOARG00000009930|ENSOARG00000018757	http://www.genome.jp/kegg-bin/show_pathway?oas01230/oas:101102999%09red/oas:443485%09red/oas:443093%09red/oas:101112791%09red/oas:100145875%09red/oas:101116797%09red
Basal cell carcinoma	KEGG PATHWAY	oas05217	4	56	0.963005	1	ENSOARG00000017420|ENSOARG00000001414|ENSOARG00000016130|ENSOARG00000019835	http://www.genome.jp/kegg-bin/show_pathway?oas05217/oas:101119637%09red/oas:101104664%09red/oas:100169938%09red/oas:101114993%09red
Taste transduction	KEGG PATHWAY	oas04742	2	36	0.967398	1	ENSOARG00000019102|ENSOARG00000001850	http://www.genome.jp/kegg-bin/show_pathway?oas04742/oas:101104166%09red/oas:101119139%09red
Pertussis	KEGG PATHWAY	oas05133	6	77	0.968383	1	ENSOARG00000001468|ENSOARG00000001653|ENSOARG00000019799|ENSOARG00000015529|ENSOARG00000008243|ENSOARG00000017377	http://www.genome.jp/kegg-bin/show_pathway?oas05133/oas:101115485%09red/oas:101103693%09red/oas:101120826%09red/oas:101116201%09red/oas:101115956%09red/oas:101102721%09red
Arachidonic acid metabolism	KEGG PATHWAY	oas00590	6	77	0.968383	1	ENSOARG00000010355|ENSOARG00000010028|ENSOARG00000020466|ENSOARG00000010221|ENSOARG00000007935|ENSOARG00000008735	http://www.genome.jp/kegg-bin/show_pathway?oas00590/oas:101107119%09red/oas:101106865%09red/oas:768095%09red/oas:101111472%09red/oas:101115878%09red/oas:101107541%09red
Histidine metabolism	KEGG PATHWAY	oas00340	1	24	0.969961	1	ENSOARG00000011512	http://www.genome.jp/kegg-bin/show_pathway?oas00340/oas:101109411%09red
Type I diabetes mellitus	KEGG PATHWAY	oas04940	4	59	0.972323	1	ENSOARG00000026854|ENSOARG00000009395|ENSOARG00000009552|ENSOARG00000016153	http://www.genome.jp/kegg-bin/show_pathway?oas04940/oas:100144749%09red/oas:100171394%09red/oas:101105609%09red/oas:443028%09red
Graft-versus-host disease	KEGG PATHWAY	oas05332	3	49	0.973536	1	ENSOARG00000026854|ENSOARG00000009395|ENSOARG00000009552	http://www.genome.jp/kegg-bin/show_pathway?oas05332/oas:100144749%09red/oas:100171394%09red/oas:101105609%09red
Rheumatoid arthritis	KEGG PATHWAY	oas05323	8	100	0.97802	1	ENSOARG00000002788|ENSOARG00000015656|ENSOARG00000012180|ENSOARG00000019488|ENSOARG00000026854|ENSOARG00000014586|ENSOARG00000011583|ENSOARG00000001896	http://www.genome.jp/kegg-bin/show_pathway?oas05323/oas:443088%09red/oas:443045%09red/oas:497272%09red/oas:101102025%09red/oas:100144749%09red/oas:101121550%09red/oas:101123476%09red/oas:554322%09red
Metabolic pathways	KEGG PATHWAY	oas01100	161	1256	0.979004	1	ENSOARG00000005627|ENSOARG00000015477|ENSOARG00000009822|ENSOARG00000009536|ENSOARG00000017549|ENSOARG00000013988|ENSOARG00000010221|ENSOARG00000010224|ENSOARG00000016144|ENSOARG00000020601|ENSOARG00000008236|ENSOARG00000018110|ENSOARG00000017461|ENSOARG00000006004|ENSOARG00000003947|ENSOARG00000018880|ENSOARG00000019488|ENSOARG00000013139|ENSOARG00000020756|ENSOARG00000014991|ENSOARG00000005491|…	http://www.genome.jp/kegg-bin/show_pathway?oas01100/oas:101119146%09red/oas:101116643%09red/oas:101105631%09red/oas:101109616%09red/oas:101109604%09red/oas:101116797%09red/oas:443089%09red/oas:768095%09red/oas:101121731%09red/oas:101122190%09red/oas:101102025%09red/oas:101102023%09red/oas:101112991%09red/oas:100189620%09red/oas:101117786%09red/oas:101120545%09red/oas:101110905%09red/oas:101116836…
Inflammatory bowel disease (IBD)	KEGG PATHWAY	oas05321	5	75	0.984233	1	ENSOARG00000026854|ENSOARG00000003654|ENSOARG00000011583|ENSOARG00000020816|ENSOARG00000000510	http://www.genome.jp/kegg-bin/show_pathway?oas05321/oas:100144749%09red/oas:101114231%09red/oas:101112907%09red/oas:554322%09red/oas:101102986%09red
Allograft rejection	KEGG PATHWAY	oas05330	3	54	0.984563	1	ENSOARG00000026854|ENSOARG00000009395|ENSOARG00000009552	http://www.genome.jp/kegg-bin/show_pathway?oas05330/oas:100144749%09red/oas:100171394%09red/oas:101105609%09red
Phototransduction	KEGG PATHWAY	oas04744	1	29	0.985104	1	ENSOARG00000001850	http://www.genome.jp/kegg-bin/show_pathway?oas04744/oas:101104166%09red
Pentose and glucuronate interconversions	KEGG PATHWAY	oas00040	1	29	0.985104	1	ENSOARG00000011880	http://www.genome.jp/kegg-bin/show_pathway?oas00040/oas:101114271%09red
Cytokine-cytokine receptor interaction	KEGG PATHWAY	oas04060	23	235	0.985197	1	ENSOARG00000012064|ENSOARG00000012180|ENSOARG00000017371|ENSOARG00000000078|ENSOARG00000010971|ENSOARG00000007733|ENSOARG00000009841|ENSOARG00000011583|ENSOARG00000017161|ENSOARG00000010394|ENSOARG00000009845|ENSOARG00000025785|ENSOARG00000013188|ENSOARG00000001060|ENSOARG00000000778|ENSOARG00000000651|ENSOARG00000019197|ENSOARG00000000510|ENSOARG00000013144|ENSOARG00000007625|ENSOARG00000006813|…	http://www.genome.jp/kegg-bin/show_pathway?oas04060/oas:443454%09red/oas:443264%09red/oas:101107088%09red/oas:101105948%09red/oas:443363%09red/oas:443304%09red/oas:443088%09red/oas:101103054%09red/oas:443087%09red/oas:101106364%09red/oas:101103702%09red/oas:554326%09red/oas:554322%09red/oas:101112907%09red/oas:101111039%09red/oas:101105629%09red/oas:443161%09red/oas:780504%09red/oas:443126%09red/…
Spliceosome	KEGG PATHWAY	oas03040	13	151	0.986017	1	ENSOARG00000005891|ENSOARG00000020546|ENSOARG00000002435|ENSOARG00000002671|ENSOARG00000010098|ENSOARG00000013665|ENSOARG00000001712|ENSOARG00000020005|ENSOARG00000010205|ENSOARG00000003961|ENSOARG00000011233|ENSOARG00000015374|ENSOARG00000008158	http://www.genome.jp/kegg-bin/show_pathway?oas03040/oas:101104061%09red/oas:101121573%09red/oas:101112230%09red/oas:101115879%09red/oas:101103797%09red/oas:101103896%09red/oas:101118824%09red/oas:101103571%09red/oas:101120474%09red/oas:101123613%09red/oas:101116380%09red/oas:101110072%09red/oas:101104206%09red
SNARE interactions in vesicular transport	KEGG PATHWAY	oas04130	1	34	0.992615	1	ENSOARG00000017618	http://www.genome.jp/kegg-bin/show_pathway?oas04130/oas:101115585%09red
Retinol metabolism	KEGG PATHWAY	oas00830	3	61	0.992887	1	ENSOARG00000007916|ENSOARG00000020860|ENSOARG00000014744	http://www.genome.jp/kegg-bin/show_pathway?oas00830/oas:101109288%09red/oas:101117509%09red/oas:101115797%09red
Chemical carcinogenesis	KEGG PATHWAY	oas05204	4	73	0.993306	1	ENSOARG00000020870|ENSOARG00000015053|ENSOARG00000014759|ENSOARG00000017468	http://www.genome.jp/kegg-bin/show_pathway?oas05204/oas:101119265%09red/oas:443285%09red/oas:101111038%09red/oas:443054%09red
Alcoholism	KEGG PATHWAY	oas05034	15	181	0.99411	1	ENSOARG00000001850|ENSOARG00000020627|ENSOARG00000015529|ENSOARG00000019544|ENSOARG00000020802|ENSOARG00000008423|ENSOARG00000009957|ENSOARG00000009641|ENSOARG00000016854|ENSOARG00000017776|ENSOARG00000020951|ENSOARG00000009105|ENSOARG00000020697|ENSOARG00000017377|ENSOARG00000013581	http://www.genome.jp/kegg-bin/show_pathway?oas05034/oas:101115485%09red/oas:101104166%09red/oas:101112976%09red/oas:443118%09red/oas:101108743%09red/oas:101123197%09red/oas:101118179%09red/oas:100820752%09red/oas:101103693%09red/oas:101118865%09red/oas:101108976%09red/oas:101107438%09red/oas:101110121%09red/oas:101102732%09red/oas:101113686%09red
Autoimmune thyroid disease	KEGG PATHWAY	oas05320	3	63	0.994321	1	ENSOARG00000026854|ENSOARG00000009395|ENSOARG00000009552	http://www.genome.jp/kegg-bin/show_pathway?oas05320/oas:100144749%09red/oas:100171394%09red/oas:101105609%09red
Porphyrin and chlorophyll metabolism	KEGG PATHWAY	oas00860	1	37	0.995152	1	ENSOARG00000011829	http://www.genome.jp/kegg-bin/show_pathway?oas00860/oas:101104590%09red
Steroid hormone biosynthesis	KEGG PATHWAY	oas00140	3	66	0.99596	1	ENSOARG00000010221|ENSOARG00000010028|ENSOARG00000010355	http://www.genome.jp/kegg-bin/show_pathway?oas00140/oas:101107119%09red/oas:101106865%09red/oas:101107541%09red
Asthma	KEGG PATHWAY	oas05310	1	39	0.996339	1	ENSOARG00000026854	http://www.genome.jp/kegg-bin/show_pathway?oas05310/oas:100144749%09red
Nicotine addiction	KEGG PATHWAY	oas05033	1	42	0.997597	1	ENSOARG00000020802	http://www.genome.jp/kegg-bin/show_pathway?oas05033/oas:101118179%09red
Intestinal immune network for IgA production	KEGG PATHWAY	oas04672	2	58	0.997781	1	ENSOARG00000026854|ENSOARG00000016867	http://www.genome.jp/kegg-bin/show_pathway?oas04672/oas:100144749%09red/oas:443499%09red
Non-alcoholic fatty liver disease (NAFLD)	KEGG PATHWAY	oas04932	13	177	0.998006	1	ENSOARG00000001468|ENSOARG00000000337|ENSOARG00000001653|ENSOARG00000010394|ENSOARG00000018166|ENSOARG00000009317|ENSOARG00000005870|ENSOARG00000018563|ENSOARG00000006076|ENSOARG00000000285|ENSOARG00000007245|ENSOARG00000007851|ENSOARG00000019835	http://www.genome.jp/kegg-bin/show_pathway?oas04932/oas:443431%09red/oas:101103911%09red/oas:101118462%09red/oas:101121455%09red/oas:101121018%09red/oas:101115434%09red/oas:101103425%09red/oas:443264%09red/oas:101120826%09red/oas:100127210%09red/oas:101116201%09red/oas:101109759%09red/oas:100169938%09red
Complement and coagulation cascades	KEGG PATHWAY	oas04610	3	73	0.998196	1	ENSOARG00000018445|ENSOARG00000007971|ENSOARG00000009128	http://www.genome.jp/kegg-bin/show_pathway?oas04610/oas:101108612%09red/oas:101102931%09red/oas:101120257%09red
Legionellosis	KEGG PATHWAY	oas05134	3	75	0.998571	1	ENSOARG00000009701|ENSOARG00000014798|ENSOARG00000013137	http://www.genome.jp/kegg-bin/show_pathway?oas05134/oas:101109622%09red/oas:100135699%09red/oas:101110953%09red
Metabolism of xenobiotics by cytochrome P450	KEGG PATHWAY	oas00980	2	62	0.998659	1	ENSOARG00000014759|ENSOARG00000017468	http://www.genome.jp/kegg-bin/show_pathway?oas00980/oas:101111038%09red/oas:443054%09red
Staphylococcus aureus infection	KEGG PATHWAY	oas05150	2	65	0.999083	1	ENSOARG00000015656|ENSOARG00000026854	http://www.genome.jp/kegg-bin/show_pathway?oas05150/oas:100144749%09red/oas:443045%09red
Glutathione metabolism	KEGG PATHWAY	oas00480	1	53	0.999487	1	ENSOARG00000014759	http://www.genome.jp/kegg-bin/show_pathway?oas00480/oas:443054%09red
Drug metabolism - cytochrome P450	KEGG PATHWAY	oas00982	1	60	0.999808	1	ENSOARG00000014759	http://www.genome.jp/kegg-bin/show_pathway?oas00982/oas:443054%09red
Parkinson's disease	KEGG PATHWAY	oas05012	9	166	0.99985	1	ENSOARG00000009701|ENSOARG00000013705|ENSOARG00000019021|ENSOARG00000012247|ENSOARG00000018563|ENSOARG00000004788|ENSOARG00000013137|ENSOARG00000019970|ENSOARG00000017377	http://www.genome.jp/kegg-bin/show_pathway?oas05012/oas:101109321%09red/oas:101111725%09red/oas:101110953%09red/oas:101103693%09red/oas:101111447%09red/oas:101113503%09red/oas:101115434%09red/oas:100145866%09red/oas:100135699%09red
Oxidative phosphorylation	KEGG PATHWAY	oas00190	5	159	0.999998	1	ENSOARG00000002788|ENSOARG00000001896|ENSOARG00000018563|ENSOARG00000010430|ENSOARG00000019488	http://www.genome.jp/kegg-bin/show_pathway?oas00190/oas:101121550%09red/oas:101104749%09red/oas:101102025%09red/oas:101123476%09red/oas:101115434%09red
Systemic lupus erythematosus	KEGG PATHWAY	oas05322	4	145	0.999998	1	ENSOARG00000026854|ENSOARG00000003713|ENSOARG00000020802|ENSOARG00000009128	http://www.genome.jp/kegg-bin/show_pathway?oas05322/oas:100144749%09red/oas:101116372%09red/oas:101102931%09red/oas:101118179%09red
Ribosome	KEGG PATHWAY	oas03010	4	240	1	1	ENSOARG00000015602|ENSOARG00000013442|ENSOARG00000017813|ENSOARG00000020642	http://www.genome.jp/kegg-bin/show_pathway?oas03010/oas:101112311%09red/oas:101111634%09red/oas:101107082%09red/oas:101106507%09red
Neuroactive ligand-receptor interaction	KEGG PATHWAY	oas04080	6	286	1	1	ENSOARG00000010394|ENSOARG00000020815|ENSOARG00000020802|ENSOARG00000006760|ENSOARG00000020714|ENSOARG00000017196	http://www.genome.jp/kegg-bin/show_pathway?oas04080/oas:101102965%09red/oas:101110782%09red/oas:443346%09red/oas:443264%09red/oas:101118179%09red/oas:443013%09red
Olfactory transduction	KEGG PATHWAY	oas04740	2	832	1	1	ENSOARG00000013625|ENSOARG00000013341	http://www.genome.jp/kegg-bin/show_pathway?oas04740/oas:101117124%09red/oas:101117748%09red
--------------------
#Term	Database	ID	Input number	Background number	P-Value	Corrected P-Value	Input	Hyperlink
--------------------
#Term	Database	ID	Input number	Background number	P-Value	Corrected P-Value	Input	Hyperlink
--------------------
