# Supplementary material for: Genome-wide analysis of circular RNAs in prenatal and postnatal muscle of sheep
Source: Oncotarget. 2017 Oct 12;8(57):97165–77. doi: 10.18632/oncotarget.21835 (PMC5722553; doi:10.18632/oncotarget.21835)
Supplement: Supplementary file 4 [file oncotarget-08-97165-s004.xls]

## Sheet: binding_site.pair
Supplementary material for
Genome-wide analysis of circular RNAs in prenatal and postnatal muscle of sheep
Cunyuan Li1†, Xiaoyue Li1†, Yang Yao1†, Qiman Ma1, Xiangyu Zhang1, Yang Cao1, Wureli Hazi2, Dawei Wang1, Renzhe Quan1, Xiaoxu Hou1, Zhijin Liu1, Qianqian Zhan1, Li Liu1, Mengdan Zhang1, Shuting Yu1, Wei Ni1,*, Shengwei Hu1,*
1College of Life Sciences, Shihezi University, Shihezi, Xinjiang, 832003, China †These authors contributed equally to this work *Corresponding author: Email: niweiwonderful@sina.com; E-mail: hushengwei@163.com
Supporting information
Supplementary File 3 Interaction relationships between circRNAs and various miRNAs were found.
miRNA	circRNA
oar-let-7a	oar_circ_0000046
oar-let-7a	oar_circ_0000050
oar-let-7a	oar_circ_0000052
oar-let-7a	oar_circ_0000059
oar-let-7a	oar_circ_0000062
oar-let-7a	oar_circ_0000071
oar-let-7a	oar_circ_0000079
oar-let-7a	oar_circ_0000080
oar-let-7a	oar_circ_0000081
oar-let-7a	oar_circ_0000082
oar-let-7a	oar_circ_0000087
oar-let-7a	oar_circ_0000093
oar-let-7a	oar_circ_0000095
oar-let-7a	oar_circ_0000096
oar-let-7a	oar_circ_0000098
oar-let-7a	oar_circ_0000101
oar-let-7a	oar_circ_0000102
oar-let-7a	oar_circ_0000105
oar-let-7a	oar_circ_0000106
oar-let-7a	oar_circ_0000109
oar-let-7a	oar_circ_0000110
oar-let-7a	oar_circ_0000111
oar-let-7a	oar_circ_0000112
oar-let-7a	oar_circ_0000113
oar-let-7a	oar_circ_0000120
oar-let-7a	oar_circ_0000133
oar-let-7a	oar_circ_0000134
oar-let-7a	oar_circ_0000138
oar-let-7a	oar_circ_0000139
oar-let-7a	oar_circ_0000143
oar-let-7a	oar_circ_0000151
oar-let-7a	oar_circ_0000152
oar-let-7a	oar_circ_0000153
oar-let-7a	oar_circ_0000154
oar-let-7a	oar_circ_0000157
oar-let-7a	oar_circ_0000158
oar-let-7a	oar_circ_0000160
oar-let-7a	oar_circ_0000161
oar-let-7a	oar_circ_0000164
oar-let-7a	oar_circ_0000165
oar-let-7a	oar_circ_0000169
oar-let-7a	oar_circ_0000170
oar-let-7a	oar_circ_0000173
oar-let-7a	oar_circ_0000188
oar-let-7a	oar_circ_0000189
oar-let-7a	oar_circ_0000191
oar-let-7a	oar_circ_0000193
oar-let-7a	oar_circ_0000198
oar-let-7a	oar_circ_0000204
oar-let-7a	oar_circ_0000205
oar-let-7a	oar_circ_0000206
oar-let-7a	oar_circ_0000209
oar-let-7a	oar_circ_0000215
oar-let-7a	oar_circ_0000216
oar-let-7a	oar_circ_0000218
oar-let-7a	oar_circ_0000219
oar-let-7a	oar_circ_0000220
oar-let-7a	oar_circ_0000221
oar-let-7a	oar_circ_0000222
oar-let-7a	oar_circ_0000223
oar-let-7a	oar_circ_0000224
oar-let-7a	oar_circ_0000225
oar-let-7a	oar_circ_0000226
oar-let-7a	oar_circ_0000227
oar-let-7a	oar_circ_0000230
oar-let-7a	oar_circ_0000231
oar-let-7a	oar_circ_0000232
oar-let-7a	oar_circ_0000232_junction_seq
oar-let-7a	oar_circ_0000234
oar-let-7a	oar_circ_0000235
oar-let-7a	oar_circ_0000236
oar-let-7a	oar_circ_0000237
oar-let-7a	oar_circ_0000238
oar-let-7a	oar_circ_0000240
oar-let-7a	oar_circ_0000245
oar-let-7a	oar_circ_0000263
oar-let-7a	oar_circ_0000264
oar-let-7a	oar_circ_0000267
oar-let-7a	oar_circ_0000277
oar-let-7a	oar_circ_0000277_junction_seq
oar-let-7a	oar_circ_0000281
oar-let-7a	oar_circ_0000292
oar-let-7a	oar_circ_0000293
oar-let-7a	oar_circ_0000295
oar-let-7a	oar_circ_0000296
oar-let-7a	oar_circ_0000297
oar-let-7a	oar_circ_0000298
oar-let-7a	oar_circ_0000299
oar-let-7a	oar_circ_0000300
oar-let-7a	oar_circ_0000301
oar-let-7a	oar_circ_0000302
oar-let-7a	oar_circ_0000303
oar-let-7a	oar_circ_0000304
oar-let-7a	oar_circ_0000315
oar-let-7a	oar_circ_0000320
oar-let-7a	oar_circ_0000321
oar-let-7a	oar_circ_0000338
oar-let-7a	oar_circ_0000339
oar-let-7a	oar_circ_0000340
oar-let-7a	oar_circ_0000350
oar-let-7a	oar_circ_0000351
oar-let-7a	oar_circ_0000356
oar-let-7a	oar_circ_0000362
oar-let-7a	oar_circ_0000375
oar-let-7a	oar_circ_0000385
oar-let-7a	oar_circ_0000389
oar-let-7a	oar_circ_0000390
oar-let-7a	oar_circ_0000391
oar-let-7a	oar_circ_0000394
oar-let-7a	oar_circ_0000397
oar-let-7a	oar_circ_0000404
oar-let-7a	oar_circ_0000405
oar-let-7a	oar_circ_0000406
oar-let-7a	oar_circ_0000418
oar-let-7a	oar_circ_0000419
oar-let-7a	oar_circ_0000420
oar-let-7a	oar_circ_0000421
oar-let-7a	oar_circ_0000429
oar-let-7a	oar_circ_0000432
oar-let-7a	oar_circ_0000435
oar-let-7a	oar_circ_0000439
oar-let-7a	oar_circ_0000442
oar-let-7a	oar_circ_0000443
oar-let-7a	oar_circ_0000448
oar-let-7a	oar_circ_0000449
oar-let-7a	oar_circ_0000454
oar-let-7a	oar_circ_0000455
oar-let-7a	oar_circ_0000478
oar-let-7a	oar_circ_0000478_junction_seq
oar-let-7a	oar_circ_0000488
oar-let-7a	oar_circ_0000489
oar-let-7a	oar_circ_0000493
oar-let-7a	oar_circ_0000494
oar-let-7a	oar_circ_0000498
oar-let-7a	oar_circ_0000499
oar-let-7a	oar_circ_0000508
oar-let-7a	oar_circ_0000509
oar-let-7a	oar_circ_0000510
oar-let-7a	oar_circ_0000511
oar-let-7a	oar_circ_0000513
oar-let-7a	oar_circ_0000516
oar-let-7a	oar_circ_0000517
oar-let-7a	oar_circ_0000518
oar-let-7a	oar_circ_0000520
oar-let-7a	oar_circ_0000521
oar-let-7a	oar_circ_0000522
oar-let-7a	oar_circ_0000523
oar-let-7a	oar_circ_0000524
oar-let-7a	oar_circ_0000525
oar-let-7a	oar_circ_0000526
oar-let-7a	oar_circ_0000540
oar-let-7a	oar_circ_0000549
oar-let-7a	oar_circ_0000550
oar-let-7a	oar_circ_0000551
oar-let-7a	oar_circ_0000553
oar-let-7a	oar_circ_0000556
oar-let-7a	oar_circ_0000559
oar-let-7a	oar_circ_0000560
oar-let-7a	oar_circ_0000562
oar-let-7a	oar_circ_0000567
oar-let-7a	oar_circ_0000572
oar-let-7a	oar_circ_0000579
oar-let-7a	oar_circ_0000580
oar-let-7a	oar_circ_0000585
oar-let-7a	oar_circ_0000589
oar-let-7a	oar_circ_0000597
oar-let-7a	oar_circ_0000603
oar-let-7a	oar_circ_0000622
oar-let-7a	oar_circ_0000623
oar-let-7a	oar_circ_0000624
oar-let-7a	oar_circ_0000625
oar-let-7a	oar_circ_0000628
oar-let-7a	oar_circ_0000630
oar-let-7a	oar_circ_0000631
oar-let-7a	oar_circ_0000633
oar-let-7a	oar_circ_0000640
oar-let-7a	oar_circ_0000647
oar-let-7a	oar_circ_0000648
oar-let-7a	oar_circ_0000650
oar-let-7a	oar_circ_0000651
oar-let-7a	oar_circ_0000652
oar-let-7a	oar_circ_0000654
oar-let-7a	oar_circ_0000656
oar-let-7a	oar_circ_0000661
oar-let-7a	oar_circ_0000667
oar-let-7a	oar_circ_0000676
oar-let-7a	oar_circ_0000677
oar-let-7a	oar_circ_0000678
oar-let-7a	oar_circ_0000688
oar-let-7a	oar_circ_0000690
oar-let-7a	oar_circ_0000691
oar-let-7a	oar_circ_0000699
oar-let-7a	oar_circ_0000699_junction_seq
oar-let-7a	oar_circ_0000703
oar-let-7a	oar_circ_0000706
oar-let-7a	oar_circ_0000710
oar-let-7a	oar_circ_0000716
oar-let-7a	oar_circ_0000717
oar-let-7a	oar_circ_0000725
oar-let-7a	oar_circ_0000726
oar-let-7a	oar_circ_0000727
oar-let-7a	oar_circ_0000728
oar-let-7a	oar_circ_0000739
oar-let-7a	oar_circ_0000740
oar-let-7a	oar_circ_0000741
oar-let-7a	oar_circ_0000742
oar-let-7a	oar_circ_0000749
oar-let-7a	oar_circ_0000750
oar-let-7a	oar_circ_0000758
oar-let-7a	oar_circ_0000764
oar-let-7a	oar_circ_0000775
oar-let-7a	oar_circ_0000778
oar-let-7a	oar_circ_0000779
oar-let-7a	oar_circ_0000783
oar-let-7a	oar_circ_0000784
oar-let-7a	oar_circ_0000788
oar-let-7a	oar_circ_0000792
oar-let-7a	oar_circ_0000797
oar-let-7a	oar_circ_0000803
oar-let-7a	oar_circ_0000804
oar-let-7a	oar_circ_0000813
oar-let-7a	oar_circ_0000823
oar-let-7a	oar_circ_0000824
oar-let-7a	oar_circ_0000832
oar-let-7a	oar_circ_0000841
oar-let-7a	oar_circ_0000846
oar-let-7a	oar_circ_0000857
oar-let-7a	oar_circ_0000859
oar-let-7a	oar_circ_0000871
oar-let-7a	oar_circ_0000872
oar-let-7a	oar_circ_0000879
oar-let-7a	oar_circ_0000882
oar-let-7a	oar_circ_0000883
oar-let-7a	oar_circ_0000889
oar-let-7a	oar_circ_0000890
oar-let-7a	oar_circ_0000896
oar-let-7a	oar_circ_0000897
oar-let-7a	oar_circ_0000901
oar-let-7a	oar_circ_0000916
oar-let-7a	oar_circ_0000921
oar-let-7a	oar_circ_0000930
oar-let-7a	oar_circ_0000931
oar-let-7a	oar_circ_0000943
oar-let-7a	oar_circ_0000950
oar-let-7a	oar_circ_0000956
oar-let-7a	oar_circ_0000957
oar-let-7a	oar_circ_0000962
oar-let-7a	oar_circ_0000964
oar-let-7a	oar_circ_0000965
oar-let-7a	oar_circ_0000971
oar-let-7a	oar_circ_0000976
oar-let-7a	oar_circ_0000977
oar-let-7a	oar_circ_0000978
oar-let-7a	oar_circ_0000979
oar-let-7a	oar_circ_0000980
oar-let-7a	oar_circ_0000984
oar-let-7a	oar_circ_0000986
oar-let-7a	oar_circ_0000992
oar-let-7a	oar_circ_0000995
oar-let-7a	oar_circ_0001007
oar-let-7a	oar_circ_0001010
oar-let-7a	oar_circ_0001011
oar-let-7a	oar_circ_0001012
oar-let-7a	oar_circ_0001014
oar-let-7a	oar_circ_0001018
oar-let-7a	oar_circ_0001020
oar-let-7a	oar_circ_0001021
oar-let-7a	oar_circ_0001035
oar-let-7a	oar_circ_0001036
oar-let-7a	oar_circ_0001052
oar-let-7a	oar_circ_0001054
oar-let-7a	oar_circ_0001057
oar-let-7a	oar_circ_0001063
oar-let-7a	oar_circ_0001064
oar-let-7a	oar_circ_0001065
oar-let-7a	oar_circ_0001066
oar-let-7a	oar_circ_0001070
oar-let-7a	oar_circ_0001076
oar-let-7a	oar_circ_0001084
oar-let-7a	oar_circ_0001085
oar-let-7a	oar_circ_0001086
oar-let-7a	oar_circ_0001093
oar-let-7a	oar_circ_0001094
oar-let-7a	oar_circ_0001095
oar-let-7a	oar_circ_0001096
oar-let-7a	oar_circ_0001097
oar-let-7a	oar_circ_0001103
oar-let-7a	oar_circ_0001108
oar-let-7a	oar_circ_0001109
oar-let-7a	oar_circ_0001117
oar-let-7a	oar_circ_0001119
oar-let-7a	oar_circ_0001126
oar-let-7a	oar_circ_0001143
oar-let-7a	oar_circ_0001154
oar-let-7a	oar_circ_0001155
oar-let-7a	oar_circ_0001162
oar-let-7a	oar_circ_0001165
oar-let-7a	oar_circ_0001166
oar-let-7a	oar_circ_0001172
oar-let-7a	oar_circ_0001174
oar-let-7a	oar_circ_0001184
oar-let-7a	oar_circ_0001187
oar-let-7a	oar_circ_0001192
oar-let-7a	oar_circ_0001194
oar-let-7a	oar_circ_0001196
oar-let-7a	oar_circ_0001197
oar-let-7a	oar_circ_0001209
oar-let-7a	oar_circ_0001213
oar-let-7a	oar_circ_0001215
oar-let-7a	oar_circ_0001217
oar-let-7a	oar_circ_0001219
oar-let-7a	oar_circ_0001234
oar-let-7a	oar_circ_0001237
oar-let-7a	oar_circ_0001249
oar-let-7a	oar_circ_0001260
oar-let-7a	oar_circ_0001263
oar-let-7a	oar_circ_0001265
oar-let-7a	oar_circ_0001269
oar-let-7a	oar_circ_0001270
oar-let-7a	oar_circ_0001275
oar-let-7a	oar_circ_0001281
oar-let-7a	oar_circ_0001285
oar-let-7a	oar_circ_0001286
oar-let-7a	oar_circ_0001287
oar-let-7a	oar_circ_0001289
oar-let-7a	oar_circ_0001290
oar-let-7a	oar_circ_0001296
oar-let-7a	oar_circ_0001298
oar-let-7a	oar_circ_0001300
oar-let-7a	oar_circ_0001301
oar-let-7a	oar_circ_0001302
oar-let-7a	oar_circ_0001303
oar-let-7a	oar_circ_0001304
oar-let-7a	oar_circ_0001305
oar-let-7a	oar_circ_0001307
oar-let-7a	oar_circ_0001310
oar-let-7a	oar_circ_0001316
oar-let-7a	oar_circ_0001318
oar-let-7a	oar_circ_0001320
oar-let-7a	oar_circ_0001332
oar-let-7a	oar_circ_0001346
oar-let-7a	oar_circ_0001349
oar-let-7a	oar_circ_0001353
oar-let-7a	oar_circ_0001354
oar-let-7a	oar_circ_0001355
oar-let-7a	oar_circ_0001356
oar-let-7a	oar_circ_0001357
oar-let-7a	oar_circ_0001359
oar-let-7a	oar_circ_0001373
oar-let-7a	oar_circ_0001383
oar-let-7a	oar_circ_0001384
oar-let-7a	oar_circ_0001386
oar-let-7a	oar_circ_0001387
oar-let-7a	oar_circ_0001393
oar-let-7a	oar_circ_0001394
oar-let-7a	oar_circ_0001398
oar-let-7a	oar_circ_0001399
oar-let-7a	oar_circ_0001400
oar-let-7a	oar_circ_0001403
oar-let-7a	oar_circ_0001404
oar-let-7a	oar_circ_0001415
oar-let-7a	oar_circ_0001416
oar-let-7a	oar_circ_0001417
oar-let-7a	oar_circ_0001418
oar-let-7a	oar_circ_0001420
oar-let-7a	oar_circ_0001421
oar-let-7a	oar_circ_0001422
oar-let-7a	oar_circ_0001425
oar-let-7a	oar_circ_0001426
oar-let-7a	oar_circ_0001434
oar-let-7a	oar_circ_0001438
oar-let-7a	oar_circ_0001442
oar-let-7a	oar_circ_0001467
oar-let-7a	oar_circ_0001468
oar-let-7a	oar_circ_0001469
oar-let-7a	oar_circ_0001477
oar-let-7a	oar_circ_0001478
oar-let-7a	oar_circ_0001479
oar-let-7a	oar_circ_0001482
oar-let-7a	oar_circ_0001483
oar-let-7a	oar_circ_0001493
oar-let-7a	oar_circ_0001501
oar-let-7a	oar_circ_0001504
oar-let-7a	oar_circ_0001505
oar-let-7a	oar_circ_0001510
oar-let-7a	oar_circ_0001519
oar-let-7a	oar_circ_0001520
oar-let-7a	oar_circ_0001521
oar-let-7a	oar_circ_0001528
oar-let-7a	oar_circ_0001530
oar-let-7a	oar_circ_0001532
oar-let-7a	oar_circ_0001536
oar-let-7a	oar_circ_0001538
oar-let-7a	oar_circ_0001546
oar-let-7a	oar_circ_0001552
oar-let-7a	oar_circ_0001557
oar-let-7a	oar_circ_0001565
oar-let-7a	oar_circ_0001568
oar-let-7a	oar_circ_0001569
oar-let-7a	oar_circ_0001570
oar-let-7a	oar_circ_0001571
oar-let-7a	oar_circ_0001573
oar-let-7a	oar_circ_0001574
oar-let-7a	oar_circ_0001575
oar-let-7a	oar_circ_0001587
oar-let-7a	oar_circ_0001589
oar-let-7a	oar_circ_0001604
oar-let-7a	oar_circ_0001605
oar-let-7a	oar_circ_0001611
oar-let-7a	oar_circ_0001614
oar-let-7a	oar_circ_0001624
oar-let-7a	oar_circ_0001626
oar-let-7a	oar_circ_0001627
oar-let-7a	oar_circ_0001635
oar-let-7a	oar_circ_0001641
oar-let-7a	oar_circ_0001642
oar-let-7a	oar_circ_0001643
oar-let-7a	oar_circ_0001651
oar-let-7a	oar_circ_0001663
oar-let-7a	oar_circ_0001664
oar-let-7a	oar_circ_0001666
oar-let-7a	oar_circ_0001670
oar-let-7a	oar_circ_0001678
oar-let-7a	oar_circ_0001700
oar-let-7a	oar_circ_0001703
oar-let-7a	oar_circ_0001710
oar-let-7a	oar_circ_0001711
oar-let-7a	oar_circ_0001712
oar-let-7a	oar_circ_0001713
oar-let-7a	oar_circ_0001735
oar-let-7a	oar_circ_0001751
oar-let-7a	oar_circ_0001754
oar-let-7a	oar_circ_0001757
oar-let-7a	oar_circ_0001759
oar-let-7a	oar_circ_0001760
oar-let-7a	oar_circ_0001762
oar-let-7a	oar_circ_0001772
oar-let-7a	oar_circ_0001775
oar-let-7a	oar_circ_0001776
oar-let-7a	oar_circ_0001779
oar-let-7a	oar_circ_0001791
oar-let-7a	oar_circ_0001795
oar-let-7a	oar_circ_0001804
oar-let-7a	oar_circ_0001805
oar-let-7a	oar_circ_0001806
oar-let-7a	oar_circ_0001807
oar-let-7a	oar_circ_0001808
oar-let-7a	oar_circ_0001809
oar-let-7a	oar_circ_0001812
oar-let-7a	oar_circ_0001817
oar-let-7a	oar_circ_0001821
oar-let-7a	oar_circ_0001823
oar-let-7a	oar_circ_0001832
oar-let-7a	oar_circ_0001833
oar-let-7a	oar_circ_0001834
oar-let-7a	oar_circ_0001841
oar-let-7a	oar_circ_0001845
oar-let-7a	oar_circ_0001847
oar-let-7a	oar_circ_0001850
oar-let-7a	oar_circ_0001854
oar-let-7a	oar_circ_0001855
oar-let-7a	oar_circ_0001858
oar-let-7a	oar_circ_0001859
oar-let-7a	oar_circ_0001888
oar-let-7a	oar_circ_0001889
oar-let-7a	oar_circ_0001891
oar-let-7a	oar_circ_0001898
oar-let-7a	oar_circ_0001901
oar-let-7a	oar_circ_0001905
oar-let-7a	oar_circ_0001906
oar-let-7a	oar_circ_0001907
oar-let-7a	oar_circ_0001908
oar-let-7a	oar_circ_0001917
oar-let-7a	oar_circ_0001918
oar-let-7a	oar_circ_0001919
oar-let-7a	oar_circ_0001920
oar-let-7a	oar_circ_0001924
oar-let-7a	oar_circ_0001932
oar-let-7a	oar_circ_0001933
oar-let-7a	oar_circ_0001937
oar-let-7a	oar_circ_0001938
oar-let-7a	oar_circ_0001959
oar-let-7a	oar_circ_0001972
oar-let-7a	oar_circ_0001973
oar-let-7a	oar_circ_0001983
oar-let-7a	oar_circ_0002008
oar-let-7a	oar_circ_0002028
oar-let-7a	oar_circ_0002029
oar-let-7a	oar_circ_0002031
oar-let-7a	oar_circ_0002032
oar-let-7a	oar_circ_0002034
oar-let-7a	oar_circ_0002040
oar-let-7a	oar_circ_0002041
oar-let-7a	oar_circ_0002042
oar-let-7a	oar_circ_0002043
oar-let-7a	oar_circ_0002046
oar-let-7a	oar_circ_0002048
oar-let-7a	oar_circ_0002049
oar-let-7a	oar_circ_0002050
oar-let-7a	oar_circ_0002051
oar-let-7a	oar_circ_0002055
oar-let-7a	oar_circ_0002074
oar-let-7a	oar_circ_0002075
oar-let-7a	oar_circ_0002076
oar-let-7a	oar_circ_0002077
oar-let-7a	oar_circ_0002079
oar-let-7a	oar_circ_0002086
oar-let-7a	oar_circ_0002087
oar-let-7a	oar_circ_0002088
oar-let-7a	oar_circ_0002099
oar-let-7a	oar_circ_0002100
oar-let-7a	oar_circ_0002102
oar-let-7a	oar_circ_0002104
oar-let-7a	oar_circ_0002112
oar-let-7a	oar_circ_0002113
oar-let-7a	oar_circ_0002115
oar-let-7a	oar_circ_0002118
oar-let-7a	oar_circ_0002119
oar-let-7a	oar_circ_0002120
oar-let-7a	oar_circ_0002122
oar-let-7a	oar_circ_0002123
oar-let-7a	oar_circ_0002125
oar-let-7a	oar_circ_0002131
oar-let-7a	oar_circ_0002132
oar-let-7a	oar_circ_0002137
oar-let-7a	oar_circ_0002138
oar-let-7a	oar_circ_0002149
oar-let-7a	oar_circ_0002150
oar-let-7a	oar_circ_0002151
oar-let-7a	oar_circ_0002157
oar-let-7a	oar_circ_0002162
oar-let-7a	oar_circ_0002169
oar-let-7a	oar_circ_0002171
oar-let-7a	oar_circ_0002172
oar-let-7a	oar_circ_0002173
oar-let-7a	oar_circ_0002181
oar-let-7a	oar_circ_0002182
oar-let-7a	oar_circ_0002184
oar-let-7a	oar_circ_0002197
oar-let-7a	oar_circ_0002202
oar-let-7a	oar_circ_0002204
oar-let-7a	oar_circ_0002205
oar-let-7a	oar_circ_0002211
oar-let-7a	oar_circ_0002213
oar-let-7a	oar_circ_0002215
oar-let-7a	oar_circ_0002216
oar-let-7a	oar_circ_0002218
oar-let-7a	oar_circ_0002221
oar-let-7a	oar_circ_0002222
oar-let-7a	oar_circ_0002224
oar-let-7a	oar_circ_0002227
oar-let-7a	oar_circ_0002228
oar-let-7a	oar_circ_0002229
oar-let-7a	oar_circ_0002231
oar-let-7a	oar_circ_0002234
oar-let-7a	oar_circ_0002236
oar-let-7a	oar_circ_0002237
oar-let-7a	oar_circ_0002260
oar-let-7a	oar_circ_0002265
oar-let-7a	oar_circ_0002269
oar-let-7a	oar_circ_0002273
oar-let-7a	oar_circ_0002275
oar-let-7a	oar_circ_0002280
oar-let-7a	oar_circ_0002281
oar-let-7a	oar_circ_0002282
oar-let-7a	oar_circ_0002284
oar-let-7a	oar_circ_0002288
oar-let-7a	oar_circ_0002289
oar-let-7a	oar_circ_0002290
oar-let-7a	oar_circ_0002290_junction_seq
oar-let-7a	oar_circ_0002292
oar-let-7a	oar_circ_0002293
oar-let-7a	oar_circ_0002295
oar-let-7a	oar_circ_0002296
oar-let-7a	oar_circ_0002297
oar-let-7a	oar_circ_0002302
oar-let-7a	oar_circ_0002305
oar-let-7a	oar_circ_0002310
oar-let-7a	oar_circ_0002312
oar-let-7a	oar_circ_0002313
oar-let-7a	oar_circ_0002314
oar-let-7a	oar_circ_0002315
oar-let-7a	oar_circ_0002318
oar-let-7a	oar_circ_0002320
oar-let-7a	oar_circ_0002321
oar-let-7a	oar_circ_0002322
oar-let-7a	oar_circ_0002323
oar-let-7a	oar_circ_0002326
oar-let-7a	oar_circ_0002336
oar-let-7a	oar_circ_0002338
oar-let-7a	oar_circ_0002339
oar-let-7a	oar_circ_0002340
oar-let-7a	oar_circ_0002341
oar-let-7a	oar_circ_0002342
oar-let-7a	oar_circ_0002343
oar-let-7a	oar_circ_0002344
oar-let-7a	oar_circ_0002348
oar-let-7a	oar_circ_0002355
oar-let-7a	oar_circ_0002367
oar-let-7a	oar_circ_0002368
oar-let-7a	oar_circ_0002370
oar-let-7a	oar_circ_0002375
oar-let-7a	oar_circ_0002382
oar-let-7a	oar_circ_0002389
oar-let-7a	oar_circ_0002391
oar-let-7a	oar_circ_0002392
oar-let-7a	oar_circ_0002401
oar-let-7a	oar_circ_0002409
oar-let-7a	oar_circ_0002410
oar-let-7a	oar_circ_0002419
oar-let-7a	oar_circ_0002420
oar-let-7a	oar_circ_0002423
oar-let-7a	oar_circ_0002424
oar-let-7a	oar_circ_0002425
oar-let-7a	oar_circ_0002427
oar-let-7a	oar_circ_0002434
oar-let-7a	oar_circ_0002435
oar-let-7a	oar_circ_0002436
oar-let-7a	oar_circ_0002444
oar-let-7a	oar_circ_0002451
oar-let-7a	oar_circ_0002452
oar-let-7a	oar_circ_0002454
oar-let-7a	oar_circ_0002458
oar-let-7a	oar_circ_0002459
oar-let-7a	oar_circ_0002466
oar-let-7a	oar_circ_0002471
oar-let-7a	oar_circ_0002476
oar-let-7a	oar_circ_0002477
oar-let-7a	oar_circ_0002478
oar-let-7a	oar_circ_0002486
oar-let-7a	oar_circ_0002492
oar-let-7a	oar_circ_0002494
oar-let-7a	oar_circ_0002498
oar-let-7a	oar_circ_0002503
oar-let-7a	oar_circ_0002504
oar-let-7a	oar_circ_0002515
oar-let-7a	oar_circ_0002516
oar-let-7a	oar_circ_0002517
oar-let-7a	oar_circ_0002518
oar-let-7a	oar_circ_0002520
oar-let-7a	oar_circ_0002521
oar-let-7a	oar_circ_0002536
oar-let-7a	oar_circ_0002537
oar-let-7a	oar_circ_0002538
oar-let-7a	oar_circ_0002540
oar-let-7a	oar_circ_0002554
oar-let-7a	oar_circ_0002555
oar-let-7a	oar_circ_0002555_junction_seq
oar-let-7a	oar_circ_0002562
oar-let-7a	oar_circ_0002563
oar-let-7a	oar_circ_0002564
oar-let-7a	oar_circ_0002587
oar-let-7a	oar_circ_0002590
oar-let-7a	oar_circ_0002636
oar-let-7a	oar_circ_0002639
oar-let-7a	oar_circ_0002644
oar-let-7a	oar_circ_0002645
oar-let-7a	oar_circ_0002658
oar-let-7a	oar_circ_0002660
oar-let-7a	oar_circ_0002662
oar-let-7a	oar_circ_0002666
oar-let-7a	oar_circ_0002667
oar-let-7a	oar_circ_0002668
oar-let-7a	oar_circ_0002669
oar-let-7a	oar_circ_0002670
oar-let-7a	oar_circ_0002671
oar-let-7a	oar_circ_0002672
oar-let-7a	oar_circ_0002687
oar-let-7a	oar_circ_0002689
oar-let-7a	oar_circ_0002690
oar-let-7a	oar_circ_0002694
oar-let-7a	oar_circ_0002695
oar-let-7a	oar_circ_0002698
oar-let-7a	oar_circ_0002702
oar-let-7a	oar_circ_0002718
oar-let-7a	oar_circ_0002720
oar-let-7a	oar_circ_0002721
oar-let-7a	oar_circ_0002726
oar-let-7a	oar_circ_0002730
oar-let-7a	oar_circ_0002731
oar-let-7a	oar_circ_0002737
oar-let-7a	oar_circ_0002741
oar-let-7a	oar_circ_0002747
oar-let-7a	oar_circ_0002754
oar-let-7a	oar_circ_0002757
oar-let-7a	oar_circ_0002758
oar-let-7a	oar_circ_0002761
oar-let-7a	oar_circ_0002762
oar-let-7a	oar_circ_0002765
oar-let-7a	oar_circ_0002766
oar-let-7a	oar_circ_0002767
oar-let-7a	oar_circ_0002771
oar-let-7a	oar_circ_0002778
oar-let-7a	oar_circ_0002782
oar-let-7a	oar_circ_0002783
oar-let-7a	oar_circ_0002785
oar-let-7a	oar_circ_0002786
oar-let-7a	oar_circ_0002791
oar-let-7a	oar_circ_0002792
oar-let-7a	oar_circ_0002800
oar-let-7a	oar_circ_0002809
oar-let-7a	oar_circ_0002810
oar-let-7a	oar_circ_0002817
oar-let-7a	oar_circ_0002822
oar-let-7a	oar_circ_0002825
oar-let-7a	oar_circ_0002830
oar-let-7a	oar_circ_0002831
oar-let-7a	oar_circ_0002840
oar-let-7a	oar_circ_0002841
oar-let-7a	oar_circ_0002842
oar-let-7a	oar_circ_0002843
oar-let-7a	oar_circ_0002844
oar-let-7a	oar_circ_0002846
oar-let-7a	oar_circ_0002850
oar-let-7a	oar_circ_0002850_junction_seq
oar-let-7a	oar_circ_0002852
oar-let-7a	oar_circ_0002859
oar-let-7a	oar_circ_0002876
oar-let-7a	oar_circ_0002885
oar-let-7a	oar_circ_0002887
oar-let-7a	oar_circ_0002888
oar-let-7a	oar_circ_0002889
oar-let-7a	oar_circ_0002891
oar-let-7a	oar_circ_0002896
oar-let-7a	oar_circ_0002897
oar-let-7a	oar_circ_0002904
oar-let-7a	oar_circ_0002922
oar-let-7a	oar_circ_0002923
oar-let-7a	oar_circ_0002924
oar-let-7a	oar_circ_0002929
oar-let-7a	oar_circ_0002934
oar-let-7a	oar_circ_0002942
oar-let-7a	oar_circ_0002946
oar-let-7a	oar_circ_0002947
oar-let-7a	oar_circ_0002951
oar-let-7a	oar_circ_0002956
oar-let-7a	oar_circ_0002965
oar-let-7a	oar_circ_0002971
oar-let-7a	oar_circ_0002976
oar-let-7a	oar_circ_0002982
oar-let-7a	oar_circ_0003008
oar-let-7a	oar_circ_0003010
oar-let-7a	oar_circ_0003011
oar-let-7a	oar_circ_0003027
oar-let-7a	oar_circ_0003030
oar-let-7a	oar_circ_0003031
oar-let-7a	oar_circ_0003032
oar-let-7a	oar_circ_0003036
oar-let-7a	oar_circ_0003039
oar-let-7a	oar_circ_0003043
oar-let-7a	oar_circ_0003044
oar-let-7a	oar_circ_0003051
oar-let-7a	oar_circ_0003054
oar-let-7a	oar_circ_0003059
oar-let-7a	oar_circ_0003066
oar-let-7a	oar_circ_0003068
oar-let-7a	oar_circ_0003077
oar-let-7a	oar_circ_0003080
oar-let-7a	oar_circ_0003081
oar-let-7a	oar_circ_0003085
oar-let-7a	oar_circ_0003090
oar-let-7a	oar_circ_0003098
oar-let-7a	oar_circ_0003101
oar-let-7a	oar_circ_0003102
oar-let-7a	oar_circ_0003104
oar-let-7a	oar_circ_0003105
oar-let-7a	oar_circ_0003106
oar-let-7a	oar_circ_0003107
oar-let-7a	oar_circ_0003113
oar-let-7a	oar_circ_0003114
oar-let-7a	oar_circ_0003117
oar-let-7a	oar_circ_0003122
oar-let-7a	oar_circ_0003123
oar-let-7a	oar_circ_0003124
oar-let-7a	oar_circ_0003135
oar-let-7a	oar_circ_0003137
oar-let-7a	oar_circ_0003145
oar-let-7a	oar_circ_0003166
oar-let-7a	oar_circ_0003176
oar-let-7a	oar_circ_0003181
oar-let-7a	oar_circ_0003182
oar-let-7a	oar_circ_0003184
oar-let-7a	oar_circ_0003189
oar-let-7a	oar_circ_0003190
oar-let-7a	oar_circ_0003192
oar-let-7a	oar_circ_0003193
oar-let-7a	oar_circ_0003194
oar-let-7a	oar_circ_0003196
oar-let-7a	oar_circ_0003202
oar-let-7a	oar_circ_0003204
oar-let-7a	oar_circ_0003213
oar-let-7a	oar_circ_0003214
oar-let-7a	oar_circ_0003220
oar-let-7a	oar_circ_0003221
oar-let-7a	oar_circ_0003229
oar-let-7a	oar_circ_0003230
oar-let-7a	oar_circ_0003233
oar-let-7a	oar_circ_0003234
oar-let-7a	oar_circ_0003235
oar-let-7a	oar_circ_0003236
oar-let-7a	oar_circ_0003237
oar-let-7a	oar_circ_0003238
oar-let-7a	oar_circ_0003239
oar-let-7a	oar_circ_0003250
oar-let-7a	oar_circ_0003261
oar-let-7a	oar_circ_0003264
oar-let-7a	oar_circ_0003273
oar-let-7a	oar_circ_0003283
oar-let-7a	oar_circ_0003285
oar-let-7a	oar_circ_0003291
oar-let-7a	oar_circ_0003306
oar-let-7a	oar_circ_0003307
oar-let-7a	oar_circ_0003322
oar-let-7a	oar_circ_0003325
oar-let-7a	oar_circ_0003354
oar-let-7a	oar_circ_0003360
oar-let-7a	oar_circ_0003361
oar-let-7a	oar_circ_0003362
oar-let-7a	oar_circ_0003363
oar-let-7a	oar_circ_0003364
oar-let-7a	oar_circ_0003397
oar-let-7a	oar_circ_0003399
oar-let-7a	oar_circ_0003409
oar-let-7a	oar_circ_0003411
oar-let-7a	oar_circ_0003412
oar-let-7a	oar_circ_0003436
oar-let-7a	oar_circ_0003442
oar-let-7a	oar_circ_0003450
oar-let-7a	oar_circ_0003464
oar-let-7a	oar_circ_0003466
oar-let-7a	oar_circ_0003469
oar-let-7a	oar_circ_0003488
oar-let-7a	oar_circ_0003490
oar-let-7a	oar_circ_0003491
oar-let-7a	oar_circ_0003494
oar-let-7a	oar_circ_0003496
oar-let-7a	oar_circ_0003504
oar-let-7a	oar_circ_0003509
oar-let-7a	oar_circ_0003511
oar-let-7a	oar_circ_0003512
oar-let-7a	oar_circ_0003513
oar-let-7a	oar_circ_0003515
oar-let-7a	oar_circ_0003516
oar-let-7a	oar_circ_0003518
oar-let-7a	oar_circ_0003519
oar-let-7a	oar_circ_0003525
oar-let-7a	oar_circ_0003530
oar-let-7a	oar_circ_0003531
oar-let-7a	oar_circ_0003534
oar-let-7a	oar_circ_0003546
oar-let-7a	oar_circ_0003548
oar-let-7a	oar_circ_0003549
oar-let-7a	oar_circ_0003550
oar-let-7a	oar_circ_0003560
oar-let-7a	oar_circ_0003561
oar-let-7a	oar_circ_0003562
oar-let-7a	oar_circ_0003563
oar-let-7a	oar_circ_0003573
oar-let-7a	oar_circ_0003578
oar-let-7a	oar_circ_0003579
oar-let-7a	oar_circ_0003582
oar-let-7a	oar_circ_0003585
oar-let-7a	oar_circ_0003591
oar-let-7a	oar_circ_0003600
oar-let-7a	oar_circ_0003603
oar-let-7a	oar_circ_0003604
oar-let-7a	oar_circ_0003608
oar-let-7a	oar_circ_0003609
oar-let-7a	oar_circ_0003610
oar-let-7a	oar_circ_0003616
oar-let-7a	oar_circ_0003624
oar-let-7a	oar_circ_0003636
oar-let-7a	oar_circ_0003637
oar-let-7a	oar_circ_0003639
oar-let-7a	oar_circ_0003640
oar-let-7a	oar_circ_0003641
oar-let-7a	oar_circ_0003646
oar-let-7a	oar_circ_0003657
oar-let-7a	oar_circ_0003659
oar-let-7a	oar_circ_0003664
oar-let-7a	oar_circ_0003665
oar-let-7a	oar_circ_0003666
oar-let-7a	oar_circ_0003667
oar-let-7a	oar_circ_0003668
oar-let-7a	oar_circ_0003670
oar-let-7a	oar_circ_0003685
oar-let-7a	oar_circ_0003689
oar-let-7a	oar_circ_0003698
oar-let-7a	oar_circ_0003699
oar-let-7a	oar_circ_0003700
oar-let-7a	oar_circ_0003711
oar-let-7a	oar_circ_0003715
oar-let-7a	oar_circ_0003730
oar-let-7a	oar_circ_0003733
oar-let-7a	oar_circ_0003740
oar-let-7a	oar_circ_0003741
oar-let-7a	oar_circ_0003746
oar-let-7a	oar_circ_0003748
oar-let-7a	oar_circ_0003752
oar-let-7a	oar_circ_0003755
oar-let-7a	oar_circ_0003756
oar-let-7a	oar_circ_0003757
oar-let-7a	oar_circ_0003760
oar-let-7a	oar_circ_0003761
oar-let-7a	oar_circ_0003762
oar-let-7a	oar_circ_0003778
oar-let-7a	oar_circ_0003780
oar-let-7a	oar_circ_0003781
oar-let-7a	oar_circ_0003784
oar-let-7a	oar_circ_0003785
oar-let-7a	oar_circ_0003789
oar-let-7a	oar_circ_0003794
oar-let-7a	oar_circ_0003795
oar-let-7a	oar_circ_0003796
oar-let-7a	oar_circ_0003797
oar-let-7a	oar_circ_0003799
oar-let-7a	oar_circ_0003802
oar-let-7a	oar_circ_0003803
oar-let-7a	oar_circ_0003807
oar-let-7a	oar_circ_0003815
oar-let-7a	oar_circ_0003817
oar-let-7a	oar_circ_0003825
oar-let-7a	oar_circ_0003826
oar-let-7a	oar_circ_0003830
oar-let-7a	oar_circ_0003831
oar-let-7a	oar_circ_0003832
oar-let-7a	oar_circ_0003847
oar-let-7a	oar_circ_0003848
oar-let-7a	oar_circ_0003849
oar-let-7a	oar_circ_0003850
oar-let-7a	oar_circ_0003851
oar-let-7a	oar_circ_0003853
oar-let-7a	oar_circ_0003856
oar-let-7a	oar_circ_0003860
oar-let-7a	oar_circ_0003862
oar-let-7a	oar_circ_0003865
oar-let-7a	oar_circ_0003874
oar-let-7a	oar_circ_0003875
oar-let-7a	oar_circ_0003876
oar-let-7a	oar_circ_0003888
oar-let-7a	oar_circ_0003889
oar-let-7a	oar_circ_0003893
oar-let-7a	oar_circ_0003894
oar-let-7a	oar_circ_0003896
oar-let-7a	oar_circ_0003906
oar-let-7a	oar_circ_0003907
oar-let-7a	oar_circ_0003909
oar-let-7a	oar_circ_0003910
oar-let-7a	oar_circ_0003919
oar-let-7a	oar_circ_0003921
oar-let-7a	oar_circ_0003924
oar-let-7a	oar_circ_0003939
oar-let-7a	oar_circ_0003942
oar-let-7a	oar_circ_0003943
oar-let-7a	oar_circ_0003955
oar-let-7a	oar_circ_0003956
oar-let-7a	oar_circ_0003958
oar-let-7a	oar_circ_0003971
oar-let-7a	oar_circ_0003976
oar-let-7a	oar_circ_0003984
oar-let-7a	oar_circ_0003988
oar-let-7a	oar_circ_0003992
oar-let-7a	oar_circ_0003993
oar-let-7a	oar_circ_0004000
oar-let-7a	oar_circ_0004001
oar-let-7a	oar_circ_0004007
oar-let-7a	oar_circ_0004008
oar-let-7a	oar_circ_0004009
oar-let-7a	oar_circ_0004010
oar-let-7a	oar_circ_0004011
oar-let-7a	oar_circ_0004014
oar-let-7a	oar_circ_0004024
oar-let-7a	oar_circ_0004025
oar-let-7a	oar_circ_0004026
oar-let-7a	oar_circ_0004031
oar-let-7a	oar_circ_0004034
oar-let-7a	oar_circ_0004035
oar-let-7a	oar_circ_0004036
oar-let-7a	oar_circ_0004037
oar-let-7a	oar_circ_0004038
oar-let-7a	oar_circ_0004043
oar-let-7a	oar_circ_0004048
oar-let-7a	oar_circ_0004050
oar-let-7a	oar_circ_0004051
oar-let-7a	oar_circ_0004056
oar-let-7a	oar_circ_0004057
oar-let-7a	oar_circ_0004059
oar-let-7a	oar_circ_0004061
oar-let-7a	oar_circ_0004066
oar-let-7a	oar_circ_0004067
oar-let-7a	oar_circ_0004071
oar-let-7a	oar_circ_0004072
oar-let-7a	oar_circ_0004077
oar-let-7a	oar_circ_0004078
oar-let-7a	oar_circ_0004082
oar-let-7a	oar_circ_0004083
oar-let-7a	oar_circ_0004088
oar-let-7a	oar_circ_0004091
oar-let-7a	oar_circ_0004097
oar-let-7a	oar_circ_0004106
oar-let-7a	oar_circ_0004107
oar-let-7a	oar_circ_0004115
oar-let-7a	oar_circ_0004116
oar-let-7a	oar_circ_0004117
oar-let-7a	oar_circ_0004118
oar-let-7a	oar_circ_0004120
oar-let-7a	oar_circ_0004143
oar-let-7a	oar_circ_0004150
oar-let-7a	oar_circ_0004151
oar-let-7a	oar_circ_0004153
oar-let-7a	oar_circ_0004155
oar-let-7a	oar_circ_0004156
oar-let-7a	oar_circ_0004158
oar-let-7a	oar_circ_0004159
oar-let-7a	oar_circ_0004160
oar-let-7a	oar_circ_0004163
oar-let-7a	oar_circ_0004171
oar-let-7a	oar_circ_0004176
oar-let-7a	oar_circ_0004185
oar-let-7a	oar_circ_0004186
oar-let-7a	oar_circ_0004187
oar-let-7a	oar_circ_0004188
oar-let-7a	oar_circ_0004191
oar-let-7a	oar_circ_0004192
oar-let-7a	oar_circ_0004199
oar-let-7a	oar_circ_0004205
oar-let-7a	oar_circ_0004206
oar-let-7a	oar_circ_0004217
oar-let-7a	oar_circ_0004221
oar-let-7a	oar_circ_0004248
oar-let-7a	oar_circ_0004270
oar-let-7a	oar_circ_0004271
oar-let-7a	oar_circ_0004272
oar-let-7a	oar_circ_0004273
oar-let-7a	oar_circ_0004281
oar-let-7a	oar_circ_0004285
oar-let-7a	oar_circ_0004288
oar-let-7a	oar_circ_0004294
oar-let-7a	oar_circ_0004297
oar-let-7a	oar_circ_0004298
oar-let-7a	oar_circ_0004301
oar-let-7a	oar_circ_0004302
oar-let-7a	oar_circ_0004303
oar-let-7a	oar_circ_0004308
oar-let-7a	oar_circ_0004309
oar-let-7a	oar_circ_0004321
oar-let-7a	oar_circ_0004325
oar-let-7a	oar_circ_0004327
oar-let-7a	oar_circ_0004332
oar-let-7a	oar_circ_0004337
oar-let-7a	oar_circ_0004338
oar-let-7a	oar_circ_0004341
oar-let-7a	oar_circ_0004342
oar-let-7a	oar_circ_0004349
oar-let-7a	oar_circ_0004350
oar-let-7a	oar_circ_0004351
oar-let-7a	oar_circ_0004353
oar-let-7a	oar_circ_0004357
oar-let-7a	oar_circ_0004364
oar-let-7a	oar_circ_0004382
oar-let-7a	oar_circ_0004390
oar-let-7a	oar_circ_0004398
oar-let-7a	oar_circ_0004400
oar-let-7a	oar_circ_0004404
oar-let-7a	oar_circ_0004421
oar-let-7a	oar_circ_0004427
oar-let-7a	oar_circ_0004440
oar-let-7a	oar_circ_0004441
oar-let-7a	oar_circ_0004442
oar-let-7a	oar_circ_0004444
oar-let-7a	oar_circ_0004447
oar-let-7a	oar_circ_0004454
oar-let-7a	oar_circ_0004455
oar-let-7a	oar_circ_0004460
oar-let-7a	oar_circ_0004465
oar-let-7a	oar_circ_0004467
oar-let-7a	oar_circ_0004470
oar-let-7a	oar_circ_0004471
oar-let-7a	oar_circ_0004474
oar-let-7a	oar_circ_0004481
oar-let-7a	oar_circ_0004484
oar-let-7a	oar_circ_0004490
oar-let-7a	oar_circ_0004494
oar-let-7a	oar_circ_0004498
oar-let-7a	oar_circ_0004499
oar-let-7a	oar_circ_0004504
oar-let-7a	oar_circ_0004513
oar-let-7a	oar_circ_0004527
oar-let-7a	oar_circ_0004536
oar-let-7a	oar_circ_0004543
oar-let-7a	oar_circ_0004544
oar-let-7a	oar_circ_0004545
oar-let-7a	oar_circ_0004546
oar-let-7a	oar_circ_0004547
oar-let-7a	oar_circ_0004548
oar-let-7a	oar_circ_0004549
oar-let-7a	oar_circ_0004556
oar-let-7a	oar_circ_0004557
oar-let-7a	oar_circ_0004565
oar-let-7a	oar_circ_0004567
oar-let-7a	oar_circ_0004569
oar-let-7a	oar_circ_0004578
oar-let-7a	oar_circ_0004579
oar-let-7a	oar_circ_0004590
oar-let-7a	oar_circ_0004591
oar-let-7a	oar_circ_0004598
oar-let-7a	oar_circ_0004602
oar-let-7a	oar_circ_0004604
oar-let-7a	oar_circ_0004609
oar-let-7a	oar_circ_0004610
oar-let-7a	oar_circ_0004612
oar-let-7a	oar_circ_0004621
oar-let-7a	oar_circ_0004632
oar-let-7a	oar_circ_0004633
oar-let-7a	oar_circ_0004634
oar-let-7a	oar_circ_0004637
oar-let-7a	oar_circ_0004648
oar-let-7a	oar_circ_0004649
oar-let-7a	oar_circ_0004651
oar-let-7a	oar_circ_0004652
oar-let-7a	oar_circ_0004656
oar-let-7a	oar_circ_0004661
oar-let-7a	oar_circ_0004663
oar-let-7a	oar_circ_0004664
oar-let-7a	oar_circ_0004665
oar-let-7a	oar_circ_0004688
oar-let-7a	oar_circ_0004689
oar-let-7a	oar_circ_0004691
oar-let-7a	oar_circ_0004693
oar-let-7a	oar_circ_0004696
oar-let-7a	oar_circ_0004702
oar-let-7a	oar_circ_0004711
oar-let-7a	oar_circ_0004712
oar-let-7a	oar_circ_0004718
oar-let-7a	oar_circ_0004719
oar-let-7a	oar_circ_0004725
oar-let-7a	oar_circ_0004728
oar-let-7a	oar_circ_0004729
oar-let-7a	oar_circ_0004734
oar-let-7a	oar_circ_0004736
oar-let-7a	oar_circ_0004739
oar-let-7a	oar_circ_0004741
oar-let-7a	oar_circ_0004742
oar-let-7a	oar_circ_0004759
oar-let-7a	oar_circ_0004764
oar-let-7a	oar_circ_0004772
oar-let-7a	oar_circ_0004773
oar-let-7a	oar_circ_0004774
oar-let-7a	oar_circ_0004775
oar-let-7a	oar_circ_0004776
oar-let-7a	oar_circ_0004782
oar-let-7a	oar_circ_0004787
oar-let-7a	oar_circ_0004789
oar-let-7a	oar_circ_0004790
oar-let-7a	oar_circ_0004794
oar-let-7a	oar_circ_0004795
oar-let-7a	oar_circ_0004796
oar-let-7a	oar_circ_0004798
oar-let-7a	oar_circ_0004799
oar-let-7a	oar_circ_0004802
oar-let-7a	oar_circ_0004809
oar-let-7a	oar_circ_0004816
oar-let-7a	oar_circ_0004817
oar-let-7a	oar_circ_0004819
oar-let-7a	oar_circ_0004821
oar-let-7a	oar_circ_0004822
oar-let-7a	oar_circ_0004837
oar-let-7a	oar_circ_0004839
oar-let-7a	oar_circ_0004848
oar-let-7a	oar_circ_0004853
oar-let-7a	oar_circ_0004854
oar-let-7a	oar_circ_0004860
oar-let-7a	oar_circ_0004861
oar-let-7a	oar_circ_0004863
oar-let-7a	oar_circ_0004873
oar-let-7a	oar_circ_0004878
oar-let-7a	oar_circ_0004880
oar-let-7a	oar_circ_0004883
oar-let-7a	oar_circ_0004891
oar-let-7a	oar_circ_0004897
oar-let-7a	oar_circ_0004899
oar-let-7a	oar_circ_0004905
oar-let-7a	oar_circ_0004912
oar-let-7a	oar_circ_0004913
oar-let-7a	oar_circ_0004914
oar-let-7a	oar_circ_0004923
oar-let-7a	oar_circ_0004924
oar-let-7a	oar_circ_0004933
oar-let-7a	oar_circ_0004943
oar-let-7a	oar_circ_0004948
oar-let-7a	oar_circ_0004957
oar-let-7a	oar_circ_0004958
oar-let-7a	oar_circ_0004961
oar-let-7a	oar_circ_0004969
oar-let-7a	oar_circ_0004977
oar-let-7a	oar_circ_0005001
oar-let-7a	oar_circ_0005004
oar-let-7a	oar_circ_0005013
oar-let-7a	oar_circ_0005014
oar-let-7a	oar_circ_0005016
oar-let-7a	oar_circ_0005019
oar-let-7a	oar_circ_0005021
oar-let-7a	oar_circ_0005025
oar-let-7a	oar_circ_0005028
oar-let-7a	oar_circ_0005032
oar-let-7a	oar_circ_0005036
oar-let-7a	oar_circ_0005043
oar-let-7a	oar_circ_0005046
oar-let-7a	oar_circ_0005048
oar-let-7a	oar_circ_0005050
oar-let-7a	oar_circ_0005058
oar-let-7a	oar_circ_0005060
oar-let-7a	oar_circ_0005063
oar-let-7a	oar_circ_0005064
oar-let-7a	oar_circ_0005069
oar-let-7a	oar_circ_0005069_junction_seq
oar-let-7a	oar_circ_0005070
oar-let-7a	oar_circ_0005087
oar-let-7a	oar_circ_0005089
oar-let-7a	oar_circ_0005104
oar-let-7a	oar_circ_0005129
oar-let-7a	oar_circ_0005131
oar-let-7a	oar_circ_0005133
oar-let-7a	oar_circ_0005143
oar-let-7a	oar_circ_0005148
oar-let-7a	oar_circ_0005150
oar-let-7a	oar_circ_0005153
oar-let-7a	oar_circ_0005157
oar-let-7a	oar_circ_0005158
oar-let-7a	oar_circ_0005160
oar-let-7a	oar_circ_0005165
oar-let-7a	oar_circ_0005174
oar-let-7a	oar_circ_0005191
oar-let-7a	oar_circ_0005193
oar-let-7a	oar_circ_0005193_junction_seq
oar-let-7a	oar_circ_0005195
oar-let-7a	oar_circ_0005196
oar-let-7a	oar_circ_0005202
oar-let-7a	oar_circ_0005205
oar-let-7a	oar_circ_0005214
oar-let-7a	oar_circ_0005224
oar-let-7a	oar_circ_0005225
oar-let-7a	oar_circ_0005226
oar-let-7a	oar_circ_0005227
oar-let-7a	oar_circ_0005228
oar-let-7a	oar_circ_0005229
oar-let-7a	oar_circ_0005230
oar-let-7a	oar_circ_0005236
oar-let-7a	oar_circ_0005243
oar-let-7a	oar_circ_0005244
oar-let-7a	oar_circ_0005246
oar-let-7a	oar_circ_0005247
oar-let-7a	oar_circ_0005248
oar-let-7a	oar_circ_0005249
oar-let-7a	oar_circ_0005250
oar-let-7a	oar_circ_0005251
oar-let-7a	oar_circ_0005252
oar-let-7a	oar_circ_0005253
oar-let-7a	oar_circ_0005254
oar-let-7a	oar_circ_0005255
oar-let-7a	oar_circ_0005256
oar-let-7a	oar_circ_0005259
oar-let-7a	oar_circ_0005260
oar-let-7a	oar_circ_0005266
oar-let-7a	oar_circ_0005276
oar-let-7a	oar_circ_0005277
oar-let-7a	oar_circ_0005279
oar-let-7a	oar_circ_0005283
oar-let-7a	oar_circ_0005286
oar-let-7a	oar_circ_0005290
oar-let-7a	oar_circ_0005291
oar-let-7a	oar_circ_0005295
oar-let-7a	oar_circ_0005296
oar-let-7a	oar_circ_0005310
oar-let-7a	oar_circ_0005311
oar-let-7a	oar_circ_0005312
oar-let-7a	oar_circ_0005325
oar-let-7a	oar_circ_0005329
oar-let-7a	oar_circ_0005330
oar-let-7a	oar_circ_0005331
oar-let-7a	oar_circ_0005337
oar-let-7a	oar_circ_0005341
oar-let-7a	oar_circ_0005345
oar-let-7a	oar_circ_0005346
oar-let-7a	oar_circ_0005358
oar-let-7a	oar_circ_0005366
oar-let-7a	oar_circ_0005367
oar-let-7a	oar_circ_0005371
oar-let-7a	oar_circ_0005374
oar-let-7a	oar_circ_0005380
oar-let-7a	oar_circ_0005386
oar-let-7a	oar_circ_0005390
oar-let-7a	oar_circ_0005391
oar-let-7a	oar_circ_0005394
oar-let-7a	oar_circ_0005396
oar-let-7a	oar_circ_0005402
oar-let-7a	oar_circ_0005405
oar-let-7a	oar_circ_0005409
oar-let-7a	oar_circ_0005415
oar-let-7a	oar_circ_0005416
oar-let-7a	oar_circ_0005425
oar-let-7a	oar_circ_0005426
oar-let-7a	oar_circ_0005431
oar-let-7a	oar_circ_0005444
oar-let-7a	oar_circ_0005448
oar-let-7a	oar_circ_0005454
oar-let-7a	oar_circ_0005457
oar-let-7a	oar_circ_0005464
oar-let-7a	oar_circ_0005472
oar-let-7a	oar_circ_0005473
oar-let-7a	oar_circ_0005486
oar-let-7a	oar_circ_0005489
oar-let-7a	oar_circ_0005491
oar-let-7a	oar_circ_0005494
oar-let-7a	oar_circ_0005495
oar-let-7a	oar_circ_0005496
oar-let-7a	oar_circ_0005497
oar-let-7a	oar_circ_0005513
oar-let-7a	oar_circ_0005514
oar-let-7a	oar_circ_0005516
oar-let-7a	oar_circ_0005518
oar-let-7a	oar_circ_0005524
oar-let-7a	oar_circ_0005525
oar-let-7a	oar_circ_0005526
oar-let-7a	oar_circ_0005535
oar-let-7a	oar_circ_0005548
oar-let-7a	oar_circ_0005553
oar-let-7a	oar_circ_0005554
oar-let-7a	oar_circ_0005560
oar-let-7a	oar_circ_0005561
oar-let-7a	oar_circ_0005562
oar-let-7a	oar_circ_0005565
oar-let-7a	oar_circ_0005570
oar-let-7a	oar_circ_0005571
oar-let-7a	oar_circ_0005572
oar-let-7a	oar_circ_0005573
oar-let-7a	oar_circ_0005574
oar-let-7a	oar_circ_0005580
oar-let-7a	oar_circ_0005581
oar-let-7a	oar_circ_0005583
oar-let-7a	oar_circ_0005584
oar-let-7a	oar_circ_0005585
oar-let-7a	oar_circ_0005586
oar-let-7a	oar_circ_0005588
oar-let-7a	oar_circ_0005590
oar-let-7a	oar_circ_0005594
oar-let-7a	oar_circ_0005595
oar-let-7a	oar_circ_0005597_junction_seq
oar-let-7a	oar_circ_0005600
oar-let-7a	oar_circ_0005607
oar-let-7a	oar_circ_0005612
oar-let-7a	oar_circ_0005614
oar-let-7a	oar_circ_0005620
oar-let-7a	oar_circ_0005627
oar-let-7a	oar_circ_0005633
oar-let-7a	oar_circ_0005643
oar-let-7a	oar_circ_0005652
oar-let-7a	oar_circ_0005658
oar-let-7a	oar_circ_0005680
oar-let-7a	oar_circ_0005681
oar-let-7a	oar_circ_0005682
oar-let-7a	oar_circ_0005684
oar-let-7a	oar_circ_0005685
oar-let-7a	oar_circ_0005686
oar-let-7a	oar_circ_0005692
oar-let-7a	oar_circ_0005695
oar-let-7a	oar_circ_0005703
oar-let-7a	oar_circ_0005710
oar-let-7a	oar_circ_0005711
oar-let-7a	oar_circ_0005716
oar-let-7a	oar_circ_0005721
oar-let-7a	oar_circ_0005725
oar-let-7a	oar_circ_0005729
oar-let-7a	oar_circ_0005735
oar-let-7a	oar_circ_0005746
oar-let-7a	oar_circ_0005747
oar-let-7a	oar_circ_0005760
oar-let-7a	oar_circ_0005763
oar-let-7a	oar_circ_0005766
oar-let-7a	oar_circ_0005772
oar-let-7a	oar_circ_0005777
oar-let-7a	oar_circ_0005779
oar-let-7a	oar_circ_0005780
oar-let-7a	oar_circ_0005781
oar-let-7a	oar_circ_0005782
oar-let-7a	oar_circ_0005783
oar-let-7a	oar_circ_0005784
oar-let-7a	oar_circ_0005793
oar-let-7a	oar_circ_0005796
oar-let-7a	oar_circ_0005798
oar-let-7a	oar_circ_0005802
oar-let-7a	oar_circ_0005803
oar-let-7a	oar_circ_0005804
oar-let-7a	oar_circ_0005816
oar-let-7a	oar_circ_0005824
oar-let-7a	oar_circ_0005825
oar-let-7a	oar_circ_0005826
oar-let-7a	oar_circ_0005827
oar-let-7a	oar_circ_0005828
oar-let-7a	oar_circ_0005832
oar-let-7a	oar_circ_0005834
oar-let-7a	oar_circ_0005850
oar-let-7a	oar_circ_0005856
oar-let-7a	oar_circ_0005858
oar-let-7a	oar_circ_0005865
oar-let-7a	oar_circ_0005866
oar-let-7a	oar_circ_0005867
oar-let-7a	oar_circ_0005869
oar-let-7a	oar_circ_0005874
oar-let-7a	oar_circ_0005875
oar-let-7a	oar_circ_0005877
oar-let-7a	oar_circ_0005881
oar-let-7a	oar_circ_0005882
oar-let-7a	oar_circ_0005883
oar-let-7a	oar_circ_0005892
oar-let-7a	oar_circ_0005893
oar-let-7a	oar_circ_0005895
oar-let-7a	oar_circ_0005896
oar-let-7a	oar_circ_0005897
oar-let-7a	oar_circ_0005918
oar-let-7a	oar_circ_0005919
oar-let-7a	oar_circ_0005921
oar-let-7a	oar_circ_0005928
oar-let-7a	oar_circ_0005930
oar-let-7a	oar_circ_0005931
oar-let-7a	oar_circ_0005933
oar-let-7a	oar_circ_0005934
oar-let-7a	oar_circ_0005939
oar-let-7a	oar_circ_0005940
oar-let-7a	oar_circ_0005941
oar-let-7a	oar_circ_0005943
oar-let-7a	oar_circ_0005944
oar-let-7a	oar_circ_0005945
oar-let-7a	oar_circ_0005954
oar-let-7a	oar_circ_0005957
oar-let-7a	oar_circ_0005971
oar-let-7a	oar_circ_0005984
oar-let-7a	oar_circ_0005985
oar-let-7a	oar_circ_0005993
oar-let-7a	oar_circ_0005999
oar-let-7a	oar_circ_0006000
oar-let-7a	oar_circ_0006003
oar-let-7a	oar_circ_0006010
oar-let-7a	oar_circ_0006013
oar-let-7a	oar_circ_0006014
oar-let-7a	oar_circ_0006019
oar-let-7a	oar_circ_0006020
oar-let-7a	oar_circ_0006021
oar-let-7a	oar_circ_0006022
oar-let-7a	oar_circ_0006024
oar-let-7a	oar_circ_0006026
oar-let-7a	oar_circ_0006028
oar-let-7a	oar_circ_0006029
oar-let-7a	oar_circ_0006032
oar-let-7a	oar_circ_0006033
oar-let-7a	oar_circ_0006035
oar-let-7a	oar_circ_0006036
oar-let-7a	oar_circ_0006043
oar-let-7a	oar_circ_0006055
oar-let-7a	oar_circ_0006057
oar-let-7a	oar_circ_0006059
oar-let-7a	oar_circ_0006060
oar-let-7a	oar_circ_0006061
oar-let-7a	oar_circ_0006064
oar-let-7a	oar_circ_0006068
oar-let-7a	oar_circ_0006069
oar-let-7a	oar_circ_0006072
oar-let-7a	oar_circ_0006074
oar-let-7a	oar_circ_0006076
oar-let-7a	oar_circ_0006077
oar-let-7a	oar_circ_0006078
oar-let-7a	oar_circ_0006083
oar-let-7a	oar_circ_0006084
oar-let-7a	oar_circ_0006085
oar-let-7a	oar_circ_0006086
oar-let-7a	oar_circ_0006087
oar-let-7a	oar_circ_0006088
oar-let-7a	oar_circ_0006089
oar-let-7a	oar_circ_0006099
oar-let-7a	oar_circ_0006112
oar-let-7b	oar_circ_0000046
oar-let-7b	oar_circ_0000050
oar-let-7b	oar_circ_0000052
oar-let-7b	oar_circ_0000059
oar-let-7b	oar_circ_0000062
oar-let-7b	oar_circ_0000071
oar-let-7b	oar_circ_0000079
oar-let-7b	oar_circ_0000080
oar-let-7b	oar_circ_0000081
oar-let-7b	oar_circ_0000082
oar-let-7b	oar_circ_0000087
oar-let-7b	oar_circ_0000093
oar-let-7b	oar_circ_0000095
oar-let-7b	oar_circ_0000096
oar-let-7b	oar_circ_0000098
oar-let-7b	oar_circ_0000101
oar-let-7b	oar_circ_0000102
oar-let-7b	oar_circ_0000105
oar-let-7b	oar_circ_0000106
oar-let-7b	oar_circ_0000109
oar-let-7b	oar_circ_0000110
oar-let-7b	oar_circ_0000111
oar-let-7b	oar_circ_0000112
oar-let-7b	oar_circ_0000113
oar-let-7b	oar_circ_0000120
oar-let-7b	oar_circ_0000133
oar-let-7b	oar_circ_0000134
oar-let-7b	oar_circ_0000138
oar-let-7b	oar_circ_0000139
oar-let-7b	oar_circ_0000143
oar-let-7b	oar_circ_0000151
oar-let-7b	oar_circ_0000152
oar-let-7b	oar_circ_0000153
oar-let-7b	oar_circ_0000154
oar-let-7b	oar_circ_0000157
oar-let-7b	oar_circ_0000158
oar-let-7b	oar_circ_0000160
oar-let-7b	oar_circ_0000161
oar-let-7b	oar_circ_0000164
oar-let-7b	oar_circ_0000165
oar-let-7b	oar_circ_0000169
oar-let-7b	oar_circ_0000170
oar-let-7b	oar_circ_0000173
oar-let-7b	oar_circ_0000188
oar-let-7b	oar_circ_0000189
oar-let-7b	oar_circ_0000191
oar-let-7b	oar_circ_0000193
oar-let-7b	oar_circ_0000198
oar-let-7b	oar_circ_0000204
oar-let-7b	oar_circ_0000205
oar-let-7b	oar_circ_0000206
oar-let-7b	oar_circ_0000209
oar-let-7b	oar_circ_0000215
oar-let-7b	oar_circ_0000216
oar-let-7b	oar_circ_0000218
oar-let-7b	oar_circ_0000219
oar-let-7b	oar_circ_0000220
oar-let-7b	oar_circ_0000221
oar-let-7b	oar_circ_0000222
oar-let-7b	oar_circ_0000223
oar-let-7b	oar_circ_0000224
oar-let-7b	oar_circ_0000225
oar-let-7b	oar_circ_0000226
oar-let-7b	oar_circ_0000227
oar-let-7b	oar_circ_0000230
oar-let-7b	oar_circ_0000231
oar-let-7b	oar_circ_0000232
oar-let-7b	oar_circ_0000232_junction_seq
oar-let-7b	oar_circ_0000234
oar-let-7b	oar_circ_0000235
oar-let-7b	oar_circ_0000236
oar-let-7b	oar_circ_0000237
oar-let-7b	oar_circ_0000238
oar-let-7b	oar_circ_0000240
oar-let-7b	oar_circ_0000245
oar-let-7b	oar_circ_0000263
oar-let-7b	oar_circ_0000264
oar-let-7b	oar_circ_0000267
oar-let-7b	oar_circ_0000277
oar-let-7b	oar_circ_0000277_junction_seq
oar-let-7b	oar_circ_0000281
oar-let-7b	oar_circ_0000292
oar-let-7b	oar_circ_0000293
oar-let-7b	oar_circ_0000295
oar-let-7b	oar_circ_0000296
oar-let-7b	oar_circ_0000297
oar-let-7b	oar_circ_0000298
oar-let-7b	oar_circ_0000299
oar-let-7b	oar_circ_0000300
oar-let-7b	oar_circ_0000301
oar-let-7b	oar_circ_0000302
oar-let-7b	oar_circ_0000303
oar-let-7b	oar_circ_0000304
oar-let-7b	oar_circ_0000315
oar-let-7b	oar_circ_0000320
oar-let-7b	oar_circ_0000321
oar-let-7b	oar_circ_0000338
oar-let-7b	oar_circ_0000339
oar-let-7b	oar_circ_0000340
oar-let-7b	oar_circ_0000350
oar-let-7b	oar_circ_0000351
oar-let-7b	oar_circ_0000356
oar-let-7b	oar_circ_0000362
oar-let-7b	oar_circ_0000375
oar-let-7b	oar_circ_0000385
oar-let-7b	oar_circ_0000389
oar-let-7b	oar_circ_0000390
oar-let-7b	oar_circ_0000391
oar-let-7b	oar_circ_0000394
oar-let-7b	oar_circ_0000397
oar-let-7b	oar_circ_0000404
oar-let-7b	oar_circ_0000405
oar-let-7b	oar_circ_0000406
oar-let-7b	oar_circ_0000418
oar-let-7b	oar_circ_0000419
oar-let-7b	oar_circ_0000420
oar-let-7b	oar_circ_0000421
oar-let-7b	oar_circ_0000429
oar-let-7b	oar_circ_0000432
oar-let-7b	oar_circ_0000435
oar-let-7b	oar_circ_0000439
oar-let-7b	oar_circ_0000442
oar-let-7b	oar_circ_0000443
oar-let-7b	oar_circ_0000448
oar-let-7b	oar_circ_0000449
oar-let-7b	oar_circ_0000454
oar-let-7b	oar_circ_0000455
oar-let-7b	oar_circ_0000478
oar-let-7b	oar_circ_0000478_junction_seq
oar-let-7b	oar_circ_0000488
oar-let-7b	oar_circ_0000489
oar-let-7b	oar_circ_0000493
oar-let-7b	oar_circ_0000494
oar-let-7b	oar_circ_0000498
oar-let-7b	oar_circ_0000499
oar-let-7b	oar_circ_0000508
oar-let-7b	oar_circ_0000509
oar-let-7b	oar_circ_0000510
oar-let-7b	oar_circ_0000511
oar-let-7b	oar_circ_0000513
oar-let-7b	oar_circ_0000516
oar-let-7b	oar_circ_0000517
oar-let-7b	oar_circ_0000518
oar-let-7b	oar_circ_0000520
oar-let-7b	oar_circ_0000521
oar-let-7b	oar_circ_0000522
oar-let-7b	oar_circ_0000523
oar-let-7b	oar_circ_0000524
oar-let-7b	oar_circ_0000525
oar-let-7b	oar_circ_0000526
oar-let-7b	oar_circ_0000540
oar-let-7b	oar_circ_0000549
oar-let-7b	oar_circ_0000550
oar-let-7b	oar_circ_0000551
oar-let-7b	oar_circ_0000553
oar-let-7b	oar_circ_0000556
oar-let-7b	oar_circ_0000559
oar-let-7b	oar_circ_0000560
oar-let-7b	oar_circ_0000562
oar-let-7b	oar_circ_0000567
oar-let-7b	oar_circ_0000572
oar-let-7b	oar_circ_0000579
oar-let-7b	oar_circ_0000580
oar-let-7b	oar_circ_0000585
oar-let-7b	oar_circ_0000589
oar-let-7b	oar_circ_0000597
oar-let-7b	oar_circ_0000603
oar-let-7b	oar_circ_0000622
oar-let-7b	oar_circ_0000623
oar-let-7b	oar_circ_0000624
oar-let-7b	oar_circ_0000625
oar-let-7b	oar_circ_0000628
oar-let-7b	oar_circ_0000630
oar-let-7b	oar_circ_0000631
oar-let-7b	oar_circ_0000633
oar-let-7b	oar_circ_0000640
oar-let-7b	oar_circ_0000647
oar-let-7b	oar_circ_0000648
oar-let-7b	oar_circ_0000650
oar-let-7b	oar_circ_0000651
oar-let-7b	oar_circ_0000652
oar-let-7b	oar_circ_0000654
oar-let-7b	oar_circ_0000656
oar-let-7b	oar_circ_0000661
oar-let-7b	oar_circ_0000667
oar-let-7b	oar_circ_0000676
oar-let-7b	oar_circ_0000677
oar-let-7b	oar_circ_0000678
oar-let-7b	oar_circ_0000688
oar-let-7b	oar_circ_0000690
oar-let-7b	oar_circ_0000691
oar-let-7b	oar_circ_0000699
oar-let-7b	oar_circ_0000699_junction_seq
oar-let-7b	oar_circ_0000703
oar-let-7b	oar_circ_0000706
oar-let-7b	oar_circ_0000710
oar-let-7b	oar_circ_0000716
oar-let-7b	oar_circ_0000717
oar-let-7b	oar_circ_0000725
oar-let-7b	oar_circ_0000726
oar-let-7b	oar_circ_0000727
oar-let-7b	oar_circ_0000728
oar-let-7b	oar_circ_0000739
oar-let-7b	oar_circ_0000740
oar-let-7b	oar_circ_0000741
oar-let-7b	oar_circ_0000742
oar-let-7b	oar_circ_0000749
oar-let-7b	oar_circ_0000750
oar-let-7b	oar_circ_0000758
oar-let-7b	oar_circ_0000764
oar-let-7b	oar_circ_0000775
oar-let-7b	oar_circ_0000778
oar-let-7b	oar_circ_0000779
oar-let-7b	oar_circ_0000783
oar-let-7b	oar_circ_0000784
oar-let-7b	oar_circ_0000788
oar-let-7b	oar_circ_0000792
oar-let-7b	oar_circ_0000797
oar-let-7b	oar_circ_0000803
oar-let-7b	oar_circ_0000804
oar-let-7b	oar_circ_0000813
oar-let-7b	oar_circ_0000823
oar-let-7b	oar_circ_0000824
oar-let-7b	oar_circ_0000832
oar-let-7b	oar_circ_0000841
oar-let-7b	oar_circ_0000846
oar-let-7b	oar_circ_0000857
oar-let-7b	oar_circ_0000859
oar-let-7b	oar_circ_0000871
oar-let-7b	oar_circ_0000872
oar-let-7b	oar_circ_0000879
oar-let-7b	oar_circ_0000882
oar-let-7b	oar_circ_0000883
oar-let-7b	oar_circ_0000889
oar-let-7b	oar_circ_0000890
oar-let-7b	oar_circ_0000896
oar-let-7b	oar_circ_0000897
oar-let-7b	oar_circ_0000901
oar-let-7b	oar_circ_0000916
oar-let-7b	oar_circ_0000921
oar-let-7b	oar_circ_0000930
oar-let-7b	oar_circ_0000931
oar-let-7b	oar_circ_0000943
oar-let-7b	oar_circ_0000950
oar-let-7b	oar_circ_0000956
oar-let-7b	oar_circ_0000957
oar-let-7b	oar_circ_0000962
oar-let-7b	oar_circ_0000964
oar-let-7b	oar_circ_0000965
oar-let-7b	oar_circ_0000971
oar-let-7b	oar_circ_0000976
oar-let-7b	oar_circ_0000977
oar-let-7b	oar_circ_0000978
oar-let-7b	oar_circ_0000979
oar-let-7b	oar_circ_0000980
oar-let-7b	oar_circ_0000984
oar-let-7b	oar_circ_0000986
oar-let-7b	oar_circ_0000992
oar-let-7b	oar_circ_0000995
oar-let-7b	oar_circ_0001007
oar-let-7b	oar_circ_0001010
oar-let-7b	oar_circ_0001011
oar-let-7b	oar_circ_0001012
oar-let-7b	oar_circ_0001014
oar-let-7b	oar_circ_0001018
oar-let-7b	oar_circ_0001020
oar-let-7b	oar_circ_0001021
oar-let-7b	oar_circ_0001035
oar-let-7b	oar_circ_0001036
oar-let-7b	oar_circ_0001052
oar-let-7b	oar_circ_0001054
oar-let-7b	oar_circ_0001057
oar-let-7b	oar_circ_0001063
oar-let-7b	oar_circ_0001064
oar-let-7b	oar_circ_0001065
oar-let-7b	oar_circ_0001066
oar-let-7b	oar_circ_0001070
oar-let-7b	oar_circ_0001076
oar-let-7b	oar_circ_0001084
oar-let-7b	oar_circ_0001085
oar-let-7b	oar_circ_0001086
oar-let-7b	oar_circ_0001093
oar-let-7b	oar_circ_0001094
oar-let-7b	oar_circ_0001095
oar-let-7b	oar_circ_0001096
oar-let-7b	oar_circ_0001097
oar-let-7b	oar_circ_0001103
oar-let-7b	oar_circ_0001108
oar-let-7b	oar_circ_0001109
oar-let-7b	oar_circ_0001117
oar-let-7b	oar_circ_0001119
oar-let-7b	oar_circ_0001126
oar-let-7b	oar_circ_0001143
oar-let-7b	oar_circ_0001154
oar-let-7b	oar_circ_0001155
oar-let-7b	oar_circ_0001162
oar-let-7b	oar_circ_0001165
oar-let-7b	oar_circ_0001166
oar-let-7b	oar_circ_0001172
oar-let-7b	oar_circ_0001174
oar-let-7b	oar_circ_0001184
oar-let-7b	oar_circ_0001187
oar-let-7b	oar_circ_0001192
oar-let-7b	oar_circ_0001194
oar-let-7b	oar_circ_0001196
oar-let-7b	oar_circ_0001197
oar-let-7b	oar_circ_0001209
oar-let-7b	oar_circ_0001213
oar-let-7b	oar_circ_0001215
oar-let-7b	oar_circ_0001217
oar-let-7b	oar_circ_0001219
oar-let-7b	oar_circ_0001234
oar-let-7b	oar_circ_0001237
oar-let-7b	oar_circ_0001249
oar-let-7b	oar_circ_0001260
oar-let-7b	oar_circ_0001263
oar-let-7b	oar_circ_0001265
oar-let-7b	oar_circ_0001269
oar-let-7b	oar_circ_0001270
oar-let-7b	oar_circ_0001275
oar-let-7b	oar_circ_0001281
oar-let-7b	oar_circ_0001285
oar-let-7b	oar_circ_0001286
oar-let-7b	oar_circ_0001287
oar-let-7b	oar_circ_0001289
oar-let-7b	oar_circ_0001290
oar-let-7b	oar_circ_0001296
oar-let-7b	oar_circ_0001298
oar-let-7b	oar_circ_0001300
oar-let-7b	oar_circ_0001301
oar-let-7b	oar_circ_0001302
oar-let-7b	oar_circ_0001303
oar-let-7b	oar_circ_0001304
oar-let-7b	oar_circ_0001305
oar-let-7b	oar_circ_0001307
oar-let-7b	oar_circ_0001310
oar-let-7b	oar_circ_0001316
oar-let-7b	oar_circ_0001318
oar-let-7b	oar_circ_0001320
oar-let-7b	oar_circ_0001332
oar-let-7b	oar_circ_0001346
oar-let-7b	oar_circ_0001349
oar-let-7b	oar_circ_0001353
oar-let-7b	oar_circ_0001354
oar-let-7b	oar_circ_0001355
oar-let-7b	oar_circ_0001356
oar-let-7b	oar_circ_0001357
oar-let-7b	oar_circ_0001359
oar-let-7b	oar_circ_0001373
oar-let-7b	oar_circ_0001383
oar-let-7b	oar_circ_0001384
oar-let-7b	oar_circ_0001386
oar-let-7b	oar_circ_0001387
oar-let-7b	oar_circ_0001393
oar-let-7b	oar_circ_0001394
oar-let-7b	oar_circ_0001398
oar-let-7b	oar_circ_0001399
oar-let-7b	oar_circ_0001400
oar-let-7b	oar_circ_0001403
oar-let-7b	oar_circ_0001404
oar-let-7b	oar_circ_0001415
oar-let-7b	oar_circ_0001416
oar-let-7b	oar_circ_0001417
oar-let-7b	oar_circ_0001418
oar-let-7b	oar_circ_0001420
oar-let-7b	oar_circ_0001421
oar-let-7b	oar_circ_0001422
oar-let-7b	oar_circ_0001425
oar-let-7b	oar_circ_0001426
oar-let-7b	oar_circ_0001434
oar-let-7b	oar_circ_0001438
oar-let-7b	oar_circ_0001442
oar-let-7b	oar_circ_0001467
oar-let-7b	oar_circ_0001468
oar-let-7b	oar_circ_0001469
oar-let-7b	oar_circ_0001477
oar-let-7b	oar_circ_0001478
oar-let-7b	oar_circ_0001479
oar-let-7b	oar_circ_0001482
oar-let-7b	oar_circ_0001483
oar-let-7b	oar_circ_0001493
oar-let-7b	oar_circ_0001501
oar-let-7b	oar_circ_0001504
oar-let-7b	oar_circ_0001505
oar-let-7b	oar_circ_0001510
oar-let-7b	oar_circ_0001519
oar-let-7b	oar_circ_0001520
oar-let-7b	oar_circ_0001521
oar-let-7b	oar_circ_0001528
oar-let-7b	oar_circ_0001530
oar-let-7b	oar_circ_0001532
oar-let-7b	oar_circ_0001536
oar-let-7b	oar_circ_0001538
oar-let-7b	oar_circ_0001546
oar-let-7b	oar_circ_0001552
oar-let-7b	oar_circ_0001557
oar-let-7b	oar_circ_0001565
oar-let-7b	oar_circ_0001568
oar-let-7b	oar_circ_0001569
oar-let-7b	oar_circ_0001570
oar-let-7b	oar_circ_0001571
oar-let-7b	oar_circ_0001573
oar-let-7b	oar_circ_0001574
oar-let-7b	oar_circ_0001575
oar-let-7b	oar_circ_0001587
oar-let-7b	oar_circ_0001589
oar-let-7b	oar_circ_0001604
oar-let-7b	oar_circ_0001605
oar-let-7b	oar_circ_0001611
oar-let-7b	oar_circ_0001614
oar-let-7b	oar_circ_0001624
oar-let-7b	oar_circ_0001626
oar-let-7b	oar_circ_0001627
oar-let-7b	oar_circ_0001635
oar-let-7b	oar_circ_0001641
oar-let-7b	oar_circ_0001642
oar-let-7b	oar_circ_0001643
oar-let-7b	oar_circ_0001651
oar-let-7b	oar_circ_0001663
oar-let-7b	oar_circ_0001664
oar-let-7b	oar_circ_0001666
oar-let-7b	oar_circ_0001670
oar-let-7b	oar_circ_0001678
oar-let-7b	oar_circ_0001700
oar-let-7b	oar_circ_0001703
oar-let-7b	oar_circ_0001710
oar-let-7b	oar_circ_0001711
oar-let-7b	oar_circ_0001712
oar-let-7b	oar_circ_0001713
oar-let-7b	oar_circ_0001735
oar-let-7b	oar_circ_0001751
oar-let-7b	oar_circ_0001754
oar-let-7b	oar_circ_0001757
oar-let-7b	oar_circ_0001759
oar-let-7b	oar_circ_0001760
oar-let-7b	oar_circ_0001762
oar-let-7b	oar_circ_0001772
oar-let-7b	oar_circ_0001775
oar-let-7b	oar_circ_0001776
oar-let-7b	oar_circ_0001779
oar-let-7b	oar_circ_0001791
oar-let-7b	oar_circ_0001795
oar-let-7b	oar_circ_0001804
oar-let-7b	oar_circ_0001805
oar-let-7b	oar_circ_0001806
oar-let-7b	oar_circ_0001807
oar-let-7b	oar_circ_0001808
oar-let-7b	oar_circ_0001809
oar-let-7b	oar_circ_0001812
oar-let-7b	oar_circ_0001817
oar-let-7b	oar_circ_0001821
oar-let-7b	oar_circ_0001823
oar-let-7b	oar_circ_0001832
oar-let-7b	oar_circ_0001833
oar-let-7b	oar_circ_0001834
oar-let-7b	oar_circ_0001841
oar-let-7b	oar_circ_0001845
oar-let-7b	oar_circ_0001847
oar-let-7b	oar_circ_0001850
oar-let-7b	oar_circ_0001854
oar-let-7b	oar_circ_0001855
oar-let-7b	oar_circ_0001858
oar-let-7b	oar_circ_0001859
oar-let-7b	oar_circ_0001888
oar-let-7b	oar_circ_0001889
oar-let-7b	oar_circ_0001891
oar-let-7b	oar_circ_0001898
oar-let-7b	oar_circ_0001901
oar-let-7b	oar_circ_0001905
oar-let-7b	oar_circ_0001906
oar-let-7b	oar_circ_0001907
oar-let-7b	oar_circ_0001908
oar-let-7b	oar_circ_0001917
oar-let-7b	oar_circ_0001918
oar-let-7b	oar_circ_0001919
oar-let-7b	oar_circ_0001920
oar-let-7b	oar_circ_0001924
oar-let-7b	oar_circ_0001932
oar-let-7b	oar_circ_0001933
oar-let-7b	oar_circ_0001937
oar-let-7b	oar_circ_0001938
oar-let-7b	oar_circ_0001959
oar-let-7b	oar_circ_0001972
oar-let-7b	oar_circ_0001973
oar-let-7b	oar_circ_0001983
oar-let-7b	oar_circ_0002008
oar-let-7b	oar_circ_0002028
oar-let-7b	oar_circ_0002029
oar-let-7b	oar_circ_0002031
oar-let-7b	oar_circ_0002032
oar-let-7b	oar_circ_0002034
oar-let-7b	oar_circ_0002040
oar-let-7b	oar_circ_0002041
oar-let-7b	oar_circ_0002042
oar-let-7b	oar_circ_0002043
oar-let-7b	oar_circ_0002046
oar-let-7b	oar_circ_0002048
oar-let-7b	oar_circ_0002049
oar-let-7b	oar_circ_0002050
oar-let-7b	oar_circ_0002051
oar-let-7b	oar_circ_0002055
oar-let-7b	oar_circ_0002074
oar-let-7b	oar_circ_0002075
oar-let-7b	oar_circ_0002076
oar-let-7b	oar_circ_0002077
oar-let-7b	oar_circ_0002079
oar-let-7b	oar_circ_0002086
oar-let-7b	oar_circ_0002087
oar-let-7b	oar_circ_0002088
oar-let-7b	oar_circ_0002099
oar-let-7b	oar_circ_0002100
oar-let-7b	oar_circ_0002102
oar-let-7b	oar_circ_0002104
[truncated: 63,533 more rows]
