# Supplementary material for: Genome-wide analysis of circular RNAs in prenatal and postnatal muscle of sheep
Source: Oncotarget. 2017 Oct 12;8(57):97165–77. doi: 10.18632/oncotarget.21835 (PMC5722553; doi:10.18632/oncotarget.21835)
Supplement: Supplementary file 5 [file oncotarget-08-97165-s005.xls]

## Sheet: Additional file 4
Supplementary material for
Genome-wide analysis of circular RNAs in prenatal and postnatal longissimus dorsi muscle of sheep
Cunyuan Li1†, Xiaoyue Li1†, Qiman Ma1, Xiangyu Zhang1, Yang Cao1, Yang Yao1, Wureli Hazi2, Dawei Wang1, Renzhe Quan1, Xiaoxu Hou1, Zhijin Liu1, Qianqian Zhan1, Li Liu1, Mengdan Zhang1, Shuting Yu1, Wei Ni1,*, Shengwei Hu1,*
1College of Life Sciences, Shihezi University, Shihezi, Xinjiang, 832003, China †These authors contributed equally to this work *Corresponding author: Email: niweiwonderful@sina.com; E-mail: hushengwei@163.com
Supporting information
Supplementary File 4. The circRNA-miRNA-mRNA interaction network between circRNA and its target gene.
miRNA-ID	Regulation	targets	system	Regulation
oar-let-7f	down	ENSOARG00000000578	gene	up
oar-let-7f	down	ENSOARG00000001606	gene	up
oar-let-7f	down	ENSOARG00000006370	gene	up
oar-let-7f	down	ENSOARG00000007866	gene	down
oar-let-7f	down	ENSOARG00000008548	gene	up
oar-let-7f	down	ENSOARG00000008574	gene	up
oar-let-7f	down	ENSOARG00000010129	gene	up
oar-let-7f	down	ENSOARG00000012658	gene	up
oar-let-7f	down	ENSOARG00000013374	gene	up
oar-let-7f	down	ENSOARG00000014321	gene	up
oar-let-7f	down	ENSOARG00000016476	gene	up
oar-let-7f	down	ENSOARG00000016509	gene	up
oar-let-7f	down	ENSOARG00000019551	gene	up
oar-let-7f	down	ENSOARG00000020278	gene	up
oar-let-7f	down	ENSOARG00000021117	gene	up
oar-let-7f	down	oar_circ_0000510	circ	up
oar-let-7f	down	oar_circ_0000560	circ	down
oar-let-7f	down	oar_circ_0000995	circ	up
oar-let-7f	down	oar_circ_0001302	circ	down
oar-let-7f	down	oar_circ_0001779	circ	up
oar-let-7f	down	oar_circ_0001847	circ	up
oar-let-7f	down	oar_circ_0002055	circ	up
oar-let-7f	down	oar_circ_0002518	circ	up
oar-let-7f	down	oar_circ_0002761	circ	up
oar-let-7f	down	oar_circ_0003698	circ	up
oar-let-7f	down	oar_circ_0004297	circ	up
oar-let-7f	down	oar_circ_0004327	circ	up
oar-let-7f	down	oar_circ_0004787	circ	up
oar-let-7f	down	oar_circ_0005367	circ	up
oar-let-7f	down	oar_circ_0005897	circ	down
oar-let-7g	down	ENSOARG00000003140	gene	up
oar-let-7g	down	ENSOARG00000006370	gene	up
oar-let-7g	down	ENSOARG00000008548	gene	up
oar-let-7g	down	ENSOARG00000011113	gene	up
oar-let-7g	down	ENSOARG00000012658	gene	up
oar-let-7g	down	ENSOARG00000013374	gene	up
oar-let-7g	down	ENSOARG00000014321	gene	up
oar-let-7g	down	ENSOARG00000014461	gene	up
oar-let-7g	down	ENSOARG00000016476	gene	up
oar-let-7g	down	ENSOARG00000016509	gene	up
oar-let-7g	down	ENSOARG00000018424	gene	up
oar-let-7g	down	ENSOARG00000019551	gene	up
oar-let-7g	down	ENSOARG00000020278	gene	up
oar-let-7g	down	ENSOARG00000020629	gene	up
oar-let-7g	down	ENSOARG00000021117	gene	up
oar-let-7g	down	oar_circ_0000113	circ	up
oar-let-7g	down	oar_circ_0000215	circ	up
oar-let-7g	down	oar_circ_0000522	circ	down
oar-let-7g	down	oar_circ_0001355	circ	down
oar-let-7g	down	oar_circ_0001859	circ	up
oar-let-7g	down	oar_circ_0002670	circ	down
oar-let-7g	down	oar_circ_0002785	circ	down
oar-let-7g	down	oar_circ_0003976	circ	down
oar-let-7g	down	oar_circ_0004038	circ	down
oar-let-7g	down	oar_circ_0004301	circ	up
oar-let-7g	down	oar_circ_0004712	circ	up
oar-let-7g	down	oar_circ_0005032	circ	down
oar-let-7g	down	oar_circ_0005394	circ	up
oar-let-7g	down	oar_circ_0005572	circ	down
oar-let-7g	down	oar_circ_0005928	circ	up
oar-let-7i	up	ENSOARG00000002721	gene	up
oar-let-7i	up	ENSOARG00000006370	gene	up
oar-let-7i	up	ENSOARG00000006615	gene	down
oar-let-7i	up	ENSOARG00000006982	gene	up
oar-let-7i	up	ENSOARG00000008548	gene	up
oar-let-7i	up	ENSOARG00000008574	gene	up
oar-let-7i	up	ENSOARG00000012658	gene	up
oar-let-7i	up	ENSOARG00000013374	gene	up
oar-let-7i	up	ENSOARG00000014321	gene	up
oar-let-7i	up	ENSOARG00000016476	gene	up
oar-let-7i	up	ENSOARG00000016509	gene	up
oar-let-7i	up	ENSOARG00000017912	gene	down
oar-let-7i	up	ENSOARG00000019551	gene	up
oar-let-7i	up	ENSOARG00000020278	gene	up
oar-let-7i	up	ENSOARG00000021117	gene	up
oar-let-7i	up	oar_circ_0000779	circ	up
oar-let-7i	up	oar_circ_0000890	circ	down
oar-let-7i	up	oar_circ_0001265	circ	up
oar-let-7i	up	oar_circ_0001924	circ	up
oar-let-7i	up	oar_circ_0002205	circ	down
oar-let-7i	up	oar_circ_0002290	circ	up
oar-let-7i	up	oar_circ_0002391	circ	up
oar-let-7i	up	oar_circ_0003411	circ	up
oar-let-7i	up	oar_circ_0003494	circ	down
oar-let-7i	up	oar_circ_0004477	circ	up
oar-let-7i	up	oar_circ_0004609	circ	up
oar-let-7i	up	oar_circ_0005016	circ	up
oar-let-7i	up	oar_circ_0005496	circ	up
oar-let-7i	up	oar_circ_0005710	circ	up
oar-let-7i	up	oar_circ_0005816	circ	down
oar-miR-106a	up	ENSOARG00000000986	gene	up
oar-miR-106a	up	ENSOARG00000001994	gene	up
oar-miR-106a	up	ENSOARG00000002410	gene	down
oar-miR-106a	up	ENSOARG00000003293	gene	up
oar-miR-106a	up	ENSOARG00000003412	gene	up
oar-miR-106a	up	ENSOARG00000005315	gene	up
oar-miR-106a	up	ENSOARG00000006792	gene	down
oar-miR-106a	up	ENSOARG00000008762	gene	up
oar-miR-106a	up	ENSOARG00000009604	gene	up
oar-miR-106a	up	ENSOARG00000011486	gene	down
oar-miR-106a	up	ENSOARG00000013739	gene	down
oar-miR-106a	up	ENSOARG00000014858	gene	up
oar-miR-106a	up	ENSOARG00000015347	gene	up
oar-miR-106a	up	ENSOARG00000016729	gene	up
oar-miR-106a	up	ENSOARG00000020918	gene	up
oar-miR-106a	up	oar_circ_0000542	circ	up
oar-miR-106a	up	oar_circ_0001119	circ	up
oar-miR-106a	up	oar_circ_0001499	circ	up
oar-miR-106a	up	oar_circ_0001765	circ	up
oar-miR-106a	up	oar_circ_0002337	circ	up
oar-miR-106a	up	oar_circ_0002727	circ	down
oar-miR-106a	up	oar_circ_0003782	circ	up
oar-miR-106a	up	oar_circ_0003931	circ	down
oar-miR-106a	up	oar_circ_0003949	circ	down
oar-miR-106a	up	oar_circ_0003997	circ	down
oar-miR-106a	up	oar_circ_0004347	circ	down
oar-miR-106a	up	oar_circ_0004713	circ	up
oar-miR-106a	up	oar_circ_0004734	circ	up
oar-miR-106a	up	oar_circ_0005498	circ	down
oar-miR-106a	up	oar_circ_0005740	circ	up
oar-miR-106b	up	ENSOARG00000000986	gene	up
oar-miR-106b	up	ENSOARG00000001994	gene	up
oar-miR-106b	up	ENSOARG00000002410	gene	down
oar-miR-106b	up	ENSOARG00000003293	gene	up
oar-miR-106b	up	ENSOARG00000003412	gene	up
oar-miR-106b	up	ENSOARG00000005315	gene	up
oar-miR-106b	up	ENSOARG00000006792	gene	down
oar-miR-106b	up	ENSOARG00000008762	gene	up
oar-miR-106b	up	ENSOARG00000009604	gene	up
oar-miR-106b	up	ENSOARG00000011486	gene	down
oar-miR-106b	up	ENSOARG00000013739	gene	down
oar-miR-106b	up	ENSOARG00000014858	gene	up
oar-miR-106b	up	ENSOARG00000015347	gene	up
oar-miR-106b	up	ENSOARG00000015707	gene	down
oar-miR-106b	up	ENSOARG00000016729	gene	up
oar-miR-106b	up	oar_circ_0000258	circ	down
oar-miR-106b	up	oar_circ_0000606	circ	up
oar-miR-106b	up	oar_circ_0000788	circ	down
oar-miR-106b	up	oar_circ_0001473	circ	up
oar-miR-106b	up	oar_circ_0001483	circ	up
oar-miR-106b	up	oar_circ_0001938	circ	down
oar-miR-106b	up	oar_circ_0002099	circ	up
oar-miR-106b	up	oar_circ_0002458	circ	down
oar-miR-106b	up	oar_circ_0002885	circ	up
oar-miR-106b	up	oar_circ_0004302	circ	up
oar-miR-106b	up	oar_circ_0004568	circ	down
oar-miR-106b	up	oar_circ_0004793	circ	up
oar-miR-106b	up	oar_circ_0004821	circ	down
oar-miR-106b	up	oar_circ_0005879	circ	up
oar-miR-106b	up	oar_circ_0005882	circ	up
oar-miR-10b	down	ENSOARG00000003004	gene	up
oar-miR-10b	down	ENSOARG00000003140	gene	up
oar-miR-10b	down	ENSOARG00000010126	gene	up
oar-miR-10b	down	ENSOARG00000011036	gene	up
oar-miR-10b	down	ENSOARG00000012007	gene	up
oar-miR-10b	down	ENSOARG00000012658	gene	up
oar-miR-10b	down	ENSOARG00000013326	gene	down
oar-miR-10b	down	ENSOARG00000014321	gene	up
oar-miR-10b	down	ENSOARG00000014639	gene	up
oar-miR-10b	down	ENSOARG00000015834	gene	up
oar-miR-10b	down	ENSOARG00000017495	gene	up
oar-miR-10b	down	ENSOARG00000017839	gene	up
oar-miR-10b	down	ENSOARG00000018424	gene	up
oar-miR-10b	down	ENSOARG00000018809	gene	up
oar-miR-10b	down	ENSOARG00000019047	gene	up
oar-miR-10b	down	oar_circ_0000227	circ	up
oar-miR-10b	down	oar_circ_0000246	circ	down
oar-miR-10b	down	oar_circ_0001138	circ	down
oar-miR-10b	down	oar_circ_0001250	circ	up
oar-miR-10b	down	oar_circ_0001367	circ	down
oar-miR-10b	down	oar_circ_0001735	circ	down
oar-miR-10b	down	oar_circ_0002322	circ	up
oar-miR-10b	down	oar_circ_0002851	circ	up
oar-miR-10b	down	oar_circ_0003409	circ	up
oar-miR-10b	down	oar_circ_0003787	circ	down
oar-miR-10b	down	oar_circ_0004018	circ	up
oar-miR-10b	down	oar_circ_0004341	circ	up
oar-miR-10b	down	oar_circ_0004496	circ	up
oar-miR-10b	down	oar_circ_0004923	circ	up
oar-miR-10b	down	oar_circ_0005975	circ	up
oar-miR-1185-3p	up	ENSOARG00000000498	gene	up
oar-miR-1185-3p	up	ENSOARG00000000733	gene	up
oar-miR-1185-3p	up	ENSOARG00000005235	gene	down
oar-miR-1185-3p	up	ENSOARG00000007637	gene	down
oar-miR-1185-3p	up	ENSOARG00000008530	gene	up
oar-miR-1185-3p	up	ENSOARG00000008678	gene	up
oar-miR-1185-3p	up	ENSOARG00000009854	gene	up
oar-miR-1185-3p	up	ENSOARG00000010367	gene	up
oar-miR-1185-3p	up	ENSOARG00000010627	gene	up
oar-miR-1185-3p	up	ENSOARG00000011087	gene	down
oar-miR-1185-3p	up	ENSOARG00000014172	gene	up
oar-miR-1185-3p	up	ENSOARG00000015892	gene	up
oar-miR-1185-3p	up	ENSOARG00000016039	gene	up
oar-miR-1185-3p	up	ENSOARG00000016384	gene	up
oar-miR-1185-3p	up	ENSOARG00000021023	gene	up
oar-miR-1185-3p	up	oar_circ_0000389	circ	up
oar-miR-1185-3p	up	oar_circ_0000493	circ	down
oar-miR-1185-3p	up	oar_circ_0001707	circ	up
oar-miR-1185-3p	up	oar_circ_0001997	circ	down
oar-miR-1185-3p	up	oar_circ_0002012	circ	down
oar-miR-1185-3p	up	oar_circ_0002795	circ	up
oar-miR-1185-3p	up	oar_circ_0003301	circ	down
oar-miR-1185-3p	up	oar_circ_0003769	circ	down
oar-miR-1185-3p	up	oar_circ_0004132	circ	up
oar-miR-1185-3p	up	oar_circ_0004579	circ	up
oar-miR-1185-3p	up	oar_circ_0004658	circ	up
oar-miR-1185-3p	up	oar_circ_0004947	circ	up
oar-miR-1185-3p	up	oar_circ_0005029	circ	up
oar-miR-1185-3p	up	oar_circ_0005095	circ	up
oar-miR-1185-3p	up	oar_circ_0005096	circ	up
oar-miR-1185-5p	up	ENSOARG00000002985	gene	down
oar-miR-1185-5p	up	ENSOARG00000004319	gene	up
oar-miR-1185-5p	up	ENSOARG00000005268	gene	up
oar-miR-1185-5p	up	ENSOARG00000005331	gene	up
oar-miR-1185-5p	up	ENSOARG00000006615	gene	down
oar-miR-1185-5p	up	ENSOARG00000010065	gene	up
oar-miR-1185-5p	up	ENSOARG00000011975	gene	up
oar-miR-1185-5p	up	ENSOARG00000013809	gene	up
oar-miR-1185-5p	up	ENSOARG00000014305	gene	up
oar-miR-1185-5p	up	ENSOARG00000017912	gene	down
oar-miR-1185-5p	up	ENSOARG00000018142	gene	up
oar-miR-1185-5p	up	ENSOARG00000018889	gene	up
oar-miR-1185-5p	up	ENSOARG00000020393	gene	up
oar-miR-1185-5p	up	ENSOARG00000020629	gene	up
oar-miR-1185-5p	up	ENSOARG00000021117	gene	up
oar-miR-1185-5p	up	oar_circ_0000651	circ	down
oar-miR-1185-5p	up	oar_circ_0000672	circ	up
oar-miR-1185-5p	up	oar_circ_0001570	circ	up
oar-miR-1185-5p	up	oar_circ_0001591	circ	down
oar-miR-1185-5p	up	oar_circ_0001826	circ	down
oar-miR-1185-5p	up	oar_circ_0002292	circ	up
oar-miR-1185-5p	up	oar_circ_0002724	circ	down
oar-miR-1185-5p	up	oar_circ_0003830	circ	down
oar-miR-1185-5p	up	oar_circ_0004861	circ	down
oar-miR-1185-5p	up	oar_circ_0004983	circ	up
oar-miR-1185-5p	up	oar_circ_0005297	circ	down
oar-miR-1185-5p	up	oar_circ_0005553	circ	up
oar-miR-1185-5p	up	oar_circ_0005680	circ	down
oar-miR-1185-5p	up	oar_circ_0005705	circ	down
oar-miR-1185-5p	up	oar_circ_0006035	circ	up
oar-miR-1197-3p	up	ENSOARG00000001395	gene	down
oar-miR-1197-3p	up	ENSOARG00000006370	gene	up
oar-miR-1197-3p	up	ENSOARG00000008847	gene	up
oar-miR-1197-3p	up	ENSOARG00000010129	gene	up
oar-miR-1197-3p	up	ENSOARG00000011113	gene	up
oar-miR-1197-3p	up	ENSOARG00000011415	gene	up
oar-miR-1197-3p	up	ENSOARG00000012658	gene	up
oar-miR-1197-3p	up	ENSOARG00000013203	gene	up
oar-miR-1197-3p	up	ENSOARG00000015111	gene	up
oar-miR-1197-3p	up	ENSOARG00000015182	gene	up
oar-miR-1197-3p	up	ENSOARG00000017189	gene	up
oar-miR-1197-3p	up	ENSOARG00000017495	gene	up
oar-miR-1197-3p	up	ENSOARG00000017957	gene	down
oar-miR-1197-3p	up	ENSOARG00000018424	gene	up
oar-miR-1197-3p	up	ENSOARG00000020872	gene	up
oar-miR-1197-3p	up	oar_circ_0000226	circ	up
oar-miR-1197-3p	up	oar_circ_0000899	circ	down
oar-miR-1197-3p	up	oar_circ_0002284	circ	down
oar-miR-1197-3p	up	oar_circ_0002592	circ	up
oar-miR-1197-3p	up	oar_circ_0003657	circ	up
oar-miR-1197-3p	up	oar_circ_0003888	circ	up
oar-miR-1197-3p	up	oar_circ_0003998	circ	down
oar-miR-1197-3p	up	oar_circ_0004421	circ	up
oar-miR-1197-3p	up	oar_circ_0004598	circ	down
oar-miR-1197-3p	up	oar_circ_0005106	circ	up
oar-miR-1197-3p	up	oar_circ_0005574	circ	up
oar-miR-1197-3p	up	oar_circ_0005643	circ	up
oar-miR-1197-3p	up	oar_circ_0005716	circ	up
oar-miR-1197-3p	up	oar_circ_0005805	circ	down
oar-miR-1197-3p	up	oar_circ_0005810	circ	down
oar-miR-127	up	ENSOARG00000005754	gene	up
oar-miR-127	up	ENSOARG00000006054	gene	up
oar-miR-127	up	ENSOARG00000006615	gene	down
oar-miR-127	up	ENSOARG00000008738	gene	up
oar-miR-127	up	ENSOARG00000009854	gene	up
oar-miR-127	up	ENSOARG00000010979	gene	up
oar-miR-127	up	ENSOARG00000011014	gene	up
oar-miR-127	up	ENSOARG00000014470	gene	up
oar-miR-127	up	ENSOARG00000015834	gene	up
oar-miR-127	up	ENSOARG00000017880	gene	down
oar-miR-127	up	oar_circ_0000080	circ	up
oar-miR-127	up	oar_circ_0001042	circ	down
oar-miR-127	up	oar_circ_0001455	circ	up
oar-miR-127	up	oar_circ_0001823	circ	down
oar-miR-127	up	oar_circ_0001837	circ	up
oar-miR-127	up	oar_circ_0002343	circ	down
oar-miR-127	up	oar_circ_0002695	circ	down
oar-miR-127	up	oar_circ_0002994	circ	up
oar-miR-127	up	oar_circ_0003101	circ	up
oar-miR-127	up	oar_circ_0003251	circ	up
oar-miR-127	up	oar_circ_0004569	circ	up
oar-miR-127	up	oar_circ_0005057	circ	up
oar-miR-127	up	oar_circ_0005254	circ	down
oar-miR-127	up	oar_circ_0006057	circ	up
oar-miR-127	up	oar_circ_0006067	circ	down
oar-miR-133	down	ENSOARG00000000263	gene	up
oar-miR-133	down	ENSOARG00000000701	gene	up
oar-miR-133	down	ENSOARG00000001734	gene	up
oar-miR-133	down	ENSOARG00000002744	gene	down
oar-miR-133	down	ENSOARG00000004318	gene	up
oar-miR-133	down	ENSOARG00000006427	gene	up
oar-miR-133	down	ENSOARG00000008904	gene	up
oar-miR-133	down	ENSOARG00000010807	gene	up
oar-miR-133	down	ENSOARG00000012134	gene	up
oar-miR-133	down	ENSOARG00000012296	gene	up
oar-miR-133	down	ENSOARG00000013102	gene	up
oar-miR-133	down	ENSOARG00000014470	gene	up
oar-miR-133	down	ENSOARG00000017493	gene	up
oar-miR-133	down	ENSOARG00000018635	gene	up
oar-miR-133	down	ENSOARG00000020094	gene	down
oar-miR-133	down	oar_circ_0000710	circ	up
oar-miR-133	down	oar_circ_0000823	circ	down
oar-miR-133	down	oar_circ_0002000	circ	down
oar-miR-133	down	oar_circ_0002222	circ	down
oar-miR-133	down	oar_circ_0002302	circ	up
oar-miR-133	down	oar_circ_0002449	circ	up
oar-miR-133	down	oar_circ_0002476	circ	down
oar-miR-133	down	oar_circ_0002535	circ	down
oar-miR-133	down	oar_circ_0002976	circ	up
oar-miR-133	down	oar_circ_0003579	circ	up
oar-miR-133	down	oar_circ_0003796	circ	down
oar-miR-133	down	oar_circ_0004840	circ	up
oar-miR-133	down	oar_circ_0005473	circ	up
oar-miR-133	down	oar_circ_0005618	circ	down
oar-miR-133	down	oar_circ_0006010	circ	up
oar-miR-134-3p	up	ENSOARG00000000263	gene	up
oar-miR-134-3p	up	ENSOARG00000001994	gene	up
oar-miR-134-3p	up	ENSOARG00000003293	gene	up
oar-miR-134-3p	up	ENSOARG00000003412	gene	up
oar-miR-134-3p	up	ENSOARG00000003619	gene	up
oar-miR-134-3p	up	ENSOARG00000004103	gene	up
oar-miR-134-3p	up	ENSOARG00000006427	gene	up
oar-miR-134-3p	up	ENSOARG00000006478	gene	up
oar-miR-134-3p	up	ENSOARG00000007524	gene	down
oar-miR-134-3p	up	ENSOARG00000008180	gene	up
oar-miR-134-3p	up	ENSOARG00000008762	gene	up
oar-miR-134-3p	up	ENSOARG00000012134	gene	up
oar-miR-134-3p	up	ENSOARG00000017050	gene	down
oar-miR-134-3p	up	ENSOARG00000018545	gene	up
oar-miR-134-3p	up	ENSOARG00000020580	gene	up
oar-miR-134-3p	up	oar_circ_0000315	circ	up
oar-miR-134-3p	up	oar_circ_0000971	circ	up
oar-miR-134-3p	up	oar_circ_0001095	circ	up
oar-miR-134-3p	up	oar_circ_0001346	circ	down
oar-miR-134-3p	up	oar_circ_0002209	circ	up
oar-miR-134-3p	up	oar_circ_0002746	circ	down
oar-miR-134-3p	up	oar_circ_0002789	circ	up
oar-miR-134-3p	up	oar_circ_0002978	circ	up
oar-miR-134-3p	up	oar_circ_0003063	circ	up
oar-miR-134-3p	up	oar_circ_0003166	circ	down
oar-miR-134-3p	up	oar_circ_0003656	circ	up
oar-miR-134-3p	up	oar_circ_0005580	circ	up
oar-miR-134-3p	up	oar_circ_0005965	circ	down
oar-miR-134-3p	up	oar_circ_0005989	circ	down
oar-miR-134-3p	up	oar_circ_0006083	circ	up
oar-miR-134-5p	up	ENSOARG00000001815	gene	down
oar-miR-134-5p	up	ENSOARG00000002744	gene	down
oar-miR-134-5p	up	ENSOARG00000003547	gene	up
oar-miR-134-5p	up	ENSOARG00000004318	gene	up
oar-miR-134-5p	up	ENSOARG00000006519	gene	down
oar-miR-134-5p	up	ENSOARG00000008678	gene	up
oar-miR-134-5p	up	ENSOARG00000008904	gene	up
oar-miR-134-5p	up	ENSOARG00000010367	gene	up
oar-miR-134-5p	up	ENSOARG00000013745	gene	up
oar-miR-134-5p	up	ENSOARG00000014172	gene	up
oar-miR-134-5p	up	ENSOARG00000015313	gene	up
oar-miR-134-5p	up	ENSOARG00000015495	gene	up
oar-miR-134-5p	up	ENSOARG00000017649	gene	up
oar-miR-134-5p	up	ENSOARG00000020213	gene	up
oar-miR-134-5p	up	ENSOARG00000020276	gene	up
oar-miR-134-5p	up	oar_circ_0000070	circ	up
oar-miR-134-5p	up	oar_circ_0000225	circ	up
oar-miR-134-5p	up	oar_circ_0000784	circ	down
oar-miR-134-5p	up	oar_circ_0000857	circ	up
oar-miR-134-5p	up	oar_circ_0000859	circ	up
oar-miR-134-5p	up	oar_circ_0001218	circ	up
oar-miR-134-5p	up	oar_circ_0001940	circ	up
oar-miR-134-5p	up	oar_circ_0001980	circ	up
oar-miR-134-5p	up	oar_circ_0002041	circ	up
oar-miR-134-5p	up	oar_circ_0002706	circ	down
oar-miR-134-5p	up	oar_circ_0004066	circ	up
oar-miR-134-5p	up	oar_circ_0004687	circ	down
oar-miR-134-5p	up	oar_circ_0005386	circ	up
oar-miR-134-5p	up	oar_circ_0005732	circ	up
oar-miR-134-5p	up	oar_circ_0005800	circ	up
oar-miR-136	up	ENSOARG00000000345	gene	up
oar-miR-136	up	ENSOARG00000000749	gene	up
oar-miR-136	up	ENSOARG00000001588	gene	down
oar-miR-136	up	ENSOARG00000001824	gene	up
oar-miR-136	up	ENSOARG00000003140	gene	up
oar-miR-136	up	ENSOARG00000003377	gene	up
oar-miR-136	up	ENSOARG00000003911	gene	up
oar-miR-136	up	ENSOARG00000004658	gene	down
oar-miR-136	up	ENSOARG00000009490	gene	up
oar-miR-136	up	ENSOARG00000011036	gene	up
oar-miR-136	up	ENSOARG00000011436	gene	up
oar-miR-136	up	ENSOARG00000012917	gene	up
oar-miR-136	up	ENSOARG00000015147	gene	up
oar-miR-136	up	ENSOARG00000018396	gene	up
oar-miR-136	up	ENSOARG00000019962	gene	up
oar-miR-136	up	oar_circ_0000075	circ	up
oar-miR-136	up	oar_circ_0000105	circ	down
oar-miR-136	up	oar_circ_0000136	circ	down
oar-miR-136	up	oar_circ_0000225	circ	up
oar-miR-136	up	oar_circ_0000857	circ	up
oar-miR-136	up	oar_circ_0000859	circ	up
oar-miR-136	up	oar_circ_0001940	circ	up
oar-miR-136	up	oar_circ_0002053	circ	up
oar-miR-136	up	oar_circ_0002359	circ	down
oar-miR-136	up	oar_circ_0002494	circ	up
oar-miR-136	up	oar_circ_0003325	circ	up
oar-miR-136	up	oar_circ_0005121	circ	up
oar-miR-136	up	oar_circ_0005386	circ	up
oar-miR-136	up	oar_circ_0005389	circ	up
oar-miR-136	up	oar_circ_0005800	circ	up
oar-miR-143	down	ENSOARG00000000540	gene	up
oar-miR-143	down	ENSOARG00000001102	gene	up
oar-miR-143	down	ENSOARG00000001949	gene	up
oar-miR-143	down	ENSOARG00000002637	gene	down
oar-miR-143	down	ENSOARG00000003814	gene	up
oar-miR-143	down	ENSOARG00000006370	gene	up
oar-miR-143	down	ENSOARG00000007942	gene	up
oar-miR-143	down	ENSOARG00000008847	gene	up
oar-miR-143	down	ENSOARG00000008869	gene	up
oar-miR-143	down	ENSOARG00000008962	gene	up
oar-miR-143	down	ENSOARG00000011415	gene	up
oar-miR-143	down	ENSOARG00000015267	gene	up
oar-miR-143	down	ENSOARG00000015402	gene	up
oar-miR-143	down	ENSOARG00000018213	gene	up
oar-miR-143	down	ENSOARG00000018989	gene	up
oar-miR-143	down	oar_circ_0000660	circ	down
oar-miR-143	down	oar_circ_0001057	circ	up
oar-miR-143	down	oar_circ_0001087	circ	down
oar-miR-143	down	oar_circ_0001184	circ	up
oar-miR-143	down	oar_circ_0001263	circ	up
oar-miR-143	down	oar_circ_0001383	circ	down
oar-miR-143	down	oar_circ_0002048	circ	up
oar-miR-143	down	oar_circ_0002565	circ	down
oar-miR-143	down	oar_circ_0002806	circ	down
oar-miR-143	down	oar_circ_0003811	circ	up
oar-miR-143	down	oar_circ_0003812	circ	up
oar-miR-143	down	oar_circ_0003815	circ	up
oar-miR-143	down	oar_circ_0004125	circ	up
oar-miR-143	down	oar_circ_0004941	circ	up
oar-miR-143	down	oar_circ_0005248	circ	up
oar-miR-150	down	ENSOARG00000000263	gene	up
oar-miR-150	down	ENSOARG00000001994	gene	up
oar-miR-150	down	ENSOARG00000002410	gene	down
oar-miR-150	down	ENSOARG00000002959	gene	up
oar-miR-150	down	ENSOARG00000005631	gene	up
oar-miR-150	down	ENSOARG00000006478	gene	up
oar-miR-150	down	ENSOARG00000006792	gene	down
oar-miR-150	down	ENSOARG00000008180	gene	up
oar-miR-150	down	ENSOARG00000008762	gene	up
oar-miR-150	down	ENSOARG00000009604	gene	up
oar-miR-150	down	ENSOARG00000010167	gene	up
oar-miR-150	down	ENSOARG00000010697	gene	up
oar-miR-150	down	ENSOARG00000014045	gene	up
oar-miR-150	down	ENSOARG00000019835	gene	up
oar-miR-150	down	ENSOARG00000020580	gene	up
oar-miR-150	down	oar_circ_0000287	circ	up
oar-miR-150	down	oar_circ_0000422	circ	up
oar-miR-150	down	oar_circ_0000550	circ	up
oar-miR-150	down	oar_circ_0001468	circ	up
oar-miR-150	down	oar_circ_0001514	circ	up
oar-miR-150	down	oar_circ_0001701	circ	up
oar-miR-150	down	oar_circ_0002887	circ	down
oar-miR-150	down	oar_circ_0003037	circ	up
oar-miR-150	down	oar_circ_0003634	circ	down
oar-miR-150	down	oar_circ_0003961	circ	up
oar-miR-150	down	oar_circ_0004752	circ	down
oar-miR-150	down	oar_circ_0005200	circ	down
oar-miR-150	down	oar_circ_0005232	circ	up
oar-miR-150	down	oar_circ_0005277	circ	up
oar-miR-150	down	oar_circ_0005985	circ	up
oar-miR-152	up	ENSOARG00000001102	gene	up
oar-miR-152	up	ENSOARG00000001199	gene	up
oar-miR-152	up	ENSOARG00000002637	gene	down
oar-miR-152	up	ENSOARG00000002721	gene	up
oar-miR-152	up	ENSOARG00000002874	gene	up
oar-miR-152	up	ENSOARG00000003042	gene	down
oar-miR-152	up	ENSOARG00000004143	gene	down
oar-miR-152	up	ENSOARG00000011975	gene	up
oar-miR-152	up	ENSOARG00000013782	gene	up
oar-miR-152	up	ENSOARG00000016224	gene	down
oar-miR-152	up	ENSOARG00000017495	gene	up
oar-miR-152	up	ENSOARG00000017839	gene	up
oar-miR-152	up	ENSOARG00000018424	gene	up
oar-miR-152	up	ENSOARG00000019989	gene	up
oar-miR-152	up	ENSOARG00000020815	gene	up
oar-miR-152	up	oar_circ_0000175	circ	up
oar-miR-152	up	oar_circ_0001631	circ	up
oar-miR-152	up	oar_circ_0002366	circ	down
oar-miR-152	up	oar_circ_0003286	circ	down
oar-miR-152	up	oar_circ_0003467	circ	down
oar-miR-152	up	oar_circ_0004164	circ	up
oar-miR-152	up	oar_circ_0005135	circ	up
oar-miR-152	up	oar_circ_0005255	circ	up
oar-miR-152	up	oar_circ_0005412	circ	down
oar-miR-152	up	oar_circ_0005471	circ	down
oar-miR-152	up	oar_circ_0005623	circ	up
oar-miR-152	up	oar_circ_0005784	circ	up
oar-miR-152	up	oar_circ_0005952	circ	up
oar-miR-152	up	oar_circ_0005955	circ	down
oar-miR-152	up	oar_circ_0006043	circ	up
oar-miR-154a-3p	up	ENSOARG00000001534	gene	up
oar-miR-154a-3p	up	ENSOARG00000002410	gene	down
oar-miR-154a-3p	up	ENSOARG00000002679	gene	up
oar-miR-154a-3p	up	ENSOARG00000003004	gene	up
oar-miR-154a-3p	up	ENSOARG00000003501	gene	down
oar-miR-154a-3p	up	ENSOARG00000003833	gene	up
oar-miR-154a-3p	up	ENSOARG00000007051	gene	up
oar-miR-154a-3p	up	ENSOARG00000009128	gene	down
oar-miR-154a-3p	up	ENSOARG00000010976	gene	up
oar-miR-154a-3p	up	ENSOARG00000011247	gene	up
oar-miR-154a-3p	up	ENSOARG00000014390	gene	down
oar-miR-154a-3p	up	ENSOARG00000016039	gene	up
oar-miR-154a-3p	up	ENSOARG00000017495	gene	up
oar-miR-154a-3p	up	ENSOARG00000020580	gene	up
oar-miR-154a-3p	up	ENSOARG00000021117	gene	up
oar-miR-154a-3p	up	oar_circ_0000996	circ	down
oar-miR-154a-3p	up	oar_circ_0001596	circ	up
oar-miR-154a-3p	up	oar_circ_0001895	circ	up
oar-miR-154a-3p	up	oar_circ_0002084	circ	down
oar-miR-154a-3p	up	oar_circ_0002387	circ	down
oar-miR-154a-3p	up	oar_circ_0002459	circ	down
oar-miR-154a-3p	up	oar_circ_0002546	circ	up
oar-miR-154a-3p	up	oar_circ_0003107	circ	up
oar-miR-154a-3p	up	oar_circ_0003299	circ	down
oar-miR-154a-3p	up	oar_circ_0003646	circ	down
oar-miR-154a-3p	up	oar_circ_0003956	circ	up
oar-miR-154a-3p	up	oar_circ_0004329	circ	down
oar-miR-154a-3p	up	oar_circ_0004498	circ	down
oar-miR-154a-3p	up	oar_circ_0005066	circ	up
oar-miR-154a-3p	up	oar_circ_0005957	circ	down
oar-miR-154b-3p	up	ENSOARG00000001102	gene	up
oar-miR-154b-3p	up	ENSOARG00000001588	gene	down
oar-miR-154b-3p	up	ENSOARG00000001734	gene	up
oar-miR-154b-3p	up	ENSOARG00000002174	gene	up
oar-miR-154b-3p	up	ENSOARG00000003501	gene	down
oar-miR-154b-3p	up	ENSOARG00000005331	gene	up
oar-miR-154b-3p	up	ENSOARG00000005466	gene	down
oar-miR-154b-3p	up	ENSOARG00000006982	gene	up
oar-miR-154b-3p	up	ENSOARG00000007673	gene	up
oar-miR-154b-3p	up	ENSOARG00000008904	gene	up
oar-miR-154b-3p	up	ENSOARG00000011036	gene	up
oar-miR-154b-3p	up	ENSOARG00000014390	gene	down
oar-miR-154b-3p	up	ENSOARG00000014535	gene	up
oar-miR-154b-3p	up	ENSOARG00000018424	gene	up
oar-miR-154b-3p	up	ENSOARG00000021117	gene	up
oar-miR-154b-3p	up	oar_circ_0000704	circ	up
oar-miR-154b-3p	up	oar_circ_0000931	circ	up
oar-miR-154b-3p	up	oar_circ_0000962	circ	down
oar-miR-154b-3p	up	oar_circ_0001394	circ	up
oar-miR-154b-3p	up	oar_circ_0001416	circ	up
oar-miR-154b-3p	up	oar_circ_0001647	circ	down
oar-miR-154b-3p	up	oar_circ_0001874	circ	up
oar-miR-154b-3p	up	oar_circ_0002085	circ	up
oar-miR-154b-3p	up	oar_circ_0002397	circ	down
oar-miR-154b-3p	up	oar_circ_0002488	circ	up
oar-miR-154b-3p	up	oar_circ_0002554	circ	down
oar-miR-154b-3p	up	oar_circ_0003152	circ	up
oar-miR-154b-3p	up	oar_circ_0003794	circ	down
oar-miR-154b-3p	up	oar_circ_0005119	circ	up
oar-miR-154b-3p	up	oar_circ_0005827	circ	up
oar-miR-154b-5p	up	ENSOARG00000000327	gene	up
oar-miR-154b-5p	up	ENSOARG00000000345	gene	up
oar-miR-154b-5p	up	ENSOARG00000004658	gene	down
oar-miR-154b-5p	up	ENSOARG00000005331	gene	up
oar-miR-154b-5p	up	ENSOARG00000007533	gene	up
oar-miR-154b-5p	up	ENSOARG00000008379	gene	up
oar-miR-154b-5p	up	ENSOARG00000008582	gene	up
oar-miR-154b-5p	up	ENSOARG00000010493	gene	down
oar-miR-154b-5p	up	ENSOARG00000010979	gene	up
oar-miR-154b-5p	up	ENSOARG00000011553	gene	up
oar-miR-154b-5p	up	ENSOARG00000015147	gene	up
oar-miR-154b-5p	up	ENSOARG00000019414	gene	up
oar-miR-154b-5p	up	ENSOARG00000019542	gene	up
oar-miR-154b-5p	up	ENSOARG00000020278	gene	up
oar-miR-154b-5p	up	ENSOARG00000020393	gene	up
oar-miR-154b-5p	up	oar_circ_0000348	circ	down
oar-miR-154b-5p	up	oar_circ_0000551	circ	up
oar-miR-154b-5p	up	oar_circ_0001786	circ	up
oar-miR-154b-5p	up	oar_circ_0002109	circ	down
oar-miR-154b-5p	up	oar_circ_0002653	circ	down
oar-miR-154b-5p	up	oar_circ_0002850	circ	up
oar-miR-154b-5p	up	oar_circ_0003541	circ	down
oar-miR-154b-5p	up	oar_circ_0003680	circ	up
oar-miR-154b-5p	up	oar_circ_0004014	circ	down
oar-miR-154b-5p	up	oar_circ_0004273	circ	up
oar-miR-154b-5p	up	oar_circ_0004387	circ	down
oar-miR-154b-5p	up	oar_circ_0004716	circ	up
oar-miR-154b-5p	up	oar_circ_0004826	circ	down
oar-miR-154b-5p	up	oar_circ_0005226	circ	up
oar-miR-154b-5p	up	oar_circ_0005571	circ	up
oar-miR-17-5p	up	ENSOARG00000001588	gene	down
oar-miR-17-5p	up	ENSOARG00000003911	gene	up
oar-miR-17-5p	up	ENSOARG00000005315	gene	up
oar-miR-17-5p	up	ENSOARG00000005539	gene	up
oar-miR-17-5p	up	ENSOARG00000006792	gene	down
oar-miR-17-5p	up	ENSOARG00000008762	gene	up
oar-miR-17-5p	up	ENSOARG00000009604	gene	up
oar-miR-17-5p	up	ENSOARG00000013739	gene	down
oar-miR-17-5p	up	ENSOARG00000014858	gene	up
oar-miR-17-5p	up	ENSOARG00000015347	gene	up
oar-miR-17-5p	up	ENSOARG00000016116	gene	up
oar-miR-17-5p	up	ENSOARG00000016509	gene	up
oar-miR-17-5p	up	ENSOARG00000018878	gene	up
oar-miR-17-5p	up	ENSOARG00000020278	gene	up
oar-miR-17-5p	up	ENSOARG00000021117	gene	up
oar-miR-17-5p	up	oar_circ_0000161	circ	down
oar-miR-17-5p	up	oar_circ_0000533	circ	down
oar-miR-17-5p	up	oar_circ_0001021	circ	up
oar-miR-17-5p	up	oar_circ_0001134	circ	down
oar-miR-17-5p	up	oar_circ_0001256	circ	up
oar-miR-17-5p	up	oar_circ_0002341	circ	down
oar-miR-17-5p	up	oar_circ_0002804	circ	up
oar-miR-17-5p	up	oar_circ_0003040	circ	up
oar-miR-17-5p	up	oar_circ_0003220	circ	up
oar-miR-17-5p	up	oar_circ_0004441	circ	down
oar-miR-17-5p	up	oar_circ_0004875	circ	up
oar-miR-17-5p	up	oar_circ_0005169	circ	up
oar-miR-17-5p	up	oar_circ_0005583	circ	down
oar-miR-17-5p	up	oar_circ_0005739	circ	up
oar-miR-17-5p	up	oar_circ_0005851	circ	up
oar-miR-181a	up	ENSOARG00000000560	gene	up
oar-miR-181a	up	ENSOARG00000000701	gene	up
oar-miR-181a	up	ENSOARG00000001717	gene	down
oar-miR-181a	up	ENSOARG00000004318	gene	up
oar-miR-181a	up	ENSOARG00000004495	gene	up
oar-miR-181a	up	ENSOARG00000005121	gene	up
oar-miR-181a	up	ENSOARG00000005235	gene	down
oar-miR-181a	up	ENSOARG00000009042	gene	down
oar-miR-181a	up	ENSOARG00000010367	gene	up
oar-miR-181a	up	ENSOARG00000012585	gene	down
oar-miR-181a	up	ENSOARG00000014319	gene	up
oar-miR-181a	up	ENSOARG00000016039	gene	up
oar-miR-181a	up	ENSOARG00000017181	gene	up
oar-miR-181a	up	ENSOARG00000020875	gene	up
oar-miR-181a	up	ENSOARG00000021123	gene	down
oar-miR-181a	up	oar_circ_0000811	circ	up
oar-miR-181a	up	oar_circ_0001193	circ	down
oar-miR-181a	up	oar_circ_0001207	circ	down
oar-miR-181a	up	oar_circ_0002098	circ	up
oar-miR-181a	up	oar_circ_0002320	circ	down
oar-miR-181a	up	oar_circ_0002485	circ	up
oar-miR-181a	up	oar_circ_0003512	circ	up
oar-miR-181a	up	oar_circ_0003753	circ	down
oar-miR-181a	up	oar_circ_0003977	circ	down
oar-miR-181a	up	oar_circ_0005125	circ	up
oar-miR-181a	up	oar_circ_0005387	circ	down
oar-miR-181a	up	oar_circ_0005421	circ	down
oar-miR-181a	up	oar_circ_0005586	circ	up
oar-miR-181a	up	oar_circ_0005885	circ	up
oar-miR-181a	up	oar_circ_0005994	circ	down
oar-miR-191	down	ENSOARG00000001534	gene	up
oar-miR-191	down	ENSOARG00000003833	gene	up
oar-miR-191	down	ENSOARG00000005235	gene	down
oar-miR-191	down	ENSOARG00000005540	gene	up
oar-miR-191	down	ENSOARG00000006991	gene	up
oar-miR-191	down	ENSOARG00000008011	gene	up
oar-miR-191	down	ENSOARG00000008379	gene	up
oar-miR-191	down	ENSOARG00000010367	gene	up
oar-miR-191	down	ENSOARG00000010546	gene	up
oar-miR-191	down	ENSOARG00000010711	gene	up
oar-miR-191	down	ENSOARG00000013374	gene	up
oar-miR-191	down	ENSOARG00000016039	gene	up
oar-miR-191	down	ENSOARG00000016110	gene	up
oar-miR-191	down	ENSOARG00000019962	gene	up
oar-miR-191	down	ENSOARG00000021117	gene	up
oar-miR-191	down	oar_circ_0000215	circ	up
oar-miR-191	down	oar_circ_0001433	circ	up
oar-miR-191	down	oar_circ_0001567	circ	up
oar-miR-191	down	oar_circ_0001859	circ	up
oar-miR-191	down	oar_circ_0002012	circ	down
oar-miR-191	down	oar_circ_0002194	circ	down
oar-miR-191	down	oar_circ_0002704	circ	down
oar-miR-191	down	oar_circ_0002785	circ	down
oar-miR-191	down	oar_circ_0003301	circ	down
oar-miR-191	down	oar_circ_0003749	circ	up
oar-miR-191	down	oar_circ_0003941	circ	up
oar-miR-191	down	oar_circ_0004038	circ	down
oar-miR-191	down	oar_circ_0004124	circ	up
oar-miR-191	down	oar_circ_0005194	circ	up
oar-miR-191	down	oar_circ_0005417	circ	up
oar-miR-199a-3p	up	ENSOARG00000002096	gene	up
oar-miR-199a-3p	up	ENSOARG00000005121	gene	up
oar-miR-199a-3p	up	ENSOARG00000005741	gene	up
oar-miR-199a-3p	up	ENSOARG00000007393	gene	up
oar-miR-199a-3p	up	ENSOARG00000010081	gene	up
oar-miR-199a-3p	up	ENSOARG00000010325	gene	up
oar-miR-199a-3p	up	ENSOARG00000011014	gene	up
oar-miR-199a-3p	up	ENSOARG00000011247	gene	up
oar-miR-199a-3p	up	ENSOARG00000012566	gene	up
oar-miR-199a-3p	up	ENSOARG00000013745	gene	up
oar-miR-199a-3p	up	ENSOARG00000014563	gene	down
oar-miR-199a-3p	up	ENSOARG00000015380	gene	up
oar-miR-199a-3p	up	ENSOARG00000017939	gene	up
oar-miR-199a-3p	up	ENSOARG00000020580	gene	up
oar-miR-199a-3p	up	ENSOARG00000020918	gene	up
oar-miR-199a-3p	up	oar_circ_0000399	circ	up
oar-miR-199a-3p	up	oar_circ_0000425	circ	up
oar-miR-199a-3p	up	oar_circ_0000606	circ	up
oar-miR-199a-3p	up	oar_circ_0000788	circ	down
oar-miR-199a-3p	up	oar_circ_0000889	circ	down
oar-miR-199a-3p	up	oar_circ_0001329	circ	down
oar-miR-199a-3p	up	oar_circ_0001479	circ	down
oar-miR-199a-3p	up	oar_circ_0001498	circ	up
oar-miR-199a-3p	up	oar_circ_0001938	circ	down
oar-miR-199a-3p	up	oar_circ_0001998	circ	up
oar-miR-199a-3p	up	oar_circ_0002458	circ	down
oar-miR-199a-3p	up	oar_circ_0004302	circ	up
oar-miR-199a-3p	up	oar_circ_0004821	circ	down
oar-miR-199a-3p	up	oar_circ_0005259	circ	up
oar-miR-199a-3p	up	oar_circ_0005882	circ	up
oar-miR-19b	up	ENSOARG00000002178	gene	up
oar-miR-19b	up	ENSOARG00000003377	gene	up
oar-miR-19b	up	ENSOARG00000005540	gene	up
oar-miR-19b	up	ENSOARG00000006370	gene	up
oar-miR-19b	up	ENSOARG00000011415	gene	up
oar-miR-19b	up	ENSOARG00000011436	gene	up
oar-miR-19b	up	ENSOARG00000012371	gene	up
oar-miR-19b	up	ENSOARG00000012658	gene	up
oar-miR-19b	up	ENSOARG00000013326	gene	down
oar-miR-19b	up	ENSOARG00000014922	gene	up
oar-miR-19b	up	ENSOARG00000015027	gene	up
oar-miR-19b	up	ENSOARG00000015111	gene	up
oar-miR-19b	up	ENSOARG00000017361	gene	up
oar-miR-19b	up	ENSOARG00000017495	gene	up
oar-miR-19b	up	ENSOARG00000021117	gene	up
oar-miR-19b	up	oar_circ_0001011	circ	up
oar-miR-19b	up	oar_circ_0001706	circ	down
oar-miR-19b	up	oar_circ_0002241	circ	down
oar-miR-19b	up	oar_circ_0002307	circ	down
oar-miR-19b	up	oar_circ_0002701	circ	down
oar-miR-19b	up	oar_circ_0002860	circ	down
oar-miR-19b	up	oar_circ_0003725	circ	up
oar-miR-19b	up	oar_circ_0004869	circ	up
oar-miR-19b	up	oar_circ_0004978	circ	up
oar-miR-19b	up	oar_circ_0005355	circ	up
oar-miR-19b	up	oar_circ_0005636	circ	up
oar-miR-19b	up	oar_circ_0005729	circ	up
oar-miR-19b	up	oar_circ_0005875	circ	up
oar-miR-19b	up	oar_circ_0005959	circ	up
oar-miR-19b	up	oar_circ_0006047	circ	up
oar-miR-21	down	ENSOARG00000001734	gene	up
oar-miR-21	down	ENSOARG00000003293	gene	up
oar-miR-21	down	ENSOARG00000005331	gene	up
oar-miR-21	down	ENSOARG00000005420	gene	up
oar-miR-21	down	ENSOARG00000005540	gene	up
oar-miR-21	down	ENSOARG00000006930	gene	up
oar-miR-21	down	ENSOARG00000011014	gene	up
oar-miR-21	down	ENSOARG00000011036	gene	up
oar-miR-21	down	ENSOARG00000014803	gene	up
oar-miR-21	down	ENSOARG00000016099	gene	up
oar-miR-21	down	ENSOARG00000016480	gene	up
oar-miR-21	down	ENSOARG00000017050	gene	down
oar-miR-21	down	ENSOARG00000017839	gene	up
oar-miR-21	down	ENSOARG00000018142	gene	up
oar-miR-21	down	ENSOARG00000019962	gene	up
oar-miR-21	down	oar_circ_0000154	circ	up
oar-miR-21	down	oar_circ_0000670	circ	up
oar-miR-21	down	oar_circ_0001071	circ	up
oar-miR-21	down	oar_circ_0001582	circ	up
oar-miR-21	down	oar_circ_0001647	circ	down
oar-miR-21	down	oar_circ_0001874	circ	up
oar-miR-21	down	oar_circ_0002087	circ	up
oar-miR-21	down	oar_circ_0002345	circ	up
oar-miR-21	down	oar_circ_0003794	circ	down
oar-miR-21	down	oar_circ_0003868	circ	down
oar-miR-21	down	oar_circ_0005266	circ	up
oar-miR-21	down	oar_circ_0005540	circ	down
oar-miR-21	down	oar_circ_0005629	circ	up
oar-miR-21	down	oar_circ_0005806	circ	up
oar-miR-21	down	oar_circ_0005912	circ	up
oar-miR-221	down	ENSOARG00000000540	gene	up
oar-miR-221	down	ENSOARG00000003004	gene	up
oar-miR-221	down	ENSOARG00000005539	gene	up
oar-miR-221	down	ENSOARG00000006115	gene	up
oar-miR-221	down	ENSOARG00000006410	gene	up
oar-miR-221	down	ENSOARG00000006730	gene	up
oar-miR-221	down	ENSOARG00000008582	gene	up
oar-miR-221	down	ENSOARG00000009085	gene	up
oar-miR-221	down	ENSOARG00000011415	gene	up
oar-miR-221	down	ENSOARG00000014289	gene	up
oar-miR-221	down	ENSOARG00000014922	gene	up
oar-miR-221	down	ENSOARG00000015111	gene	up
oar-miR-221	down	ENSOARG00000015949	gene	up
oar-miR-221	down	ENSOARG00000017495	gene	up
oar-miR-221	down	ENSOARG00000018989	gene	up
oar-miR-221	down	oar_circ_0000059	circ	up
oar-miR-221	down	oar_circ_0000871	circ	up
oar-miR-221	down	oar_circ_0001599	circ	up
oar-miR-221	down	oar_circ_0001631	circ	up
oar-miR-221	down	oar_circ_0001974	circ	up
oar-miR-221	down	oar_circ_0002297	circ	up
oar-miR-221	down	oar_circ_0002371	circ	up
oar-miR-221	down	oar_circ_0003131	circ	down
oar-miR-221	down	oar_circ_0003173	circ	down
oar-miR-221	down	oar_circ_0003627	circ	up
oar-miR-221	down	oar_circ_0005047	circ	up
oar-miR-221	down	oar_circ_0005255	circ	up
oar-miR-221	down	oar_circ_0005314	circ	down
oar-miR-221	down	oar_circ_0005623	circ	up
oar-miR-221	down	oar_circ_0006062	circ	up
oar-miR-22-3p	down	ENSOARG00000000701	gene	up
oar-miR-22-3p	down	ENSOARG00000003501	gene	down
oar-miR-22-3p	down	ENSOARG00000005741	gene	up
oar-miR-22-3p	down	ENSOARG00000006991	gene	up
oar-miR-22-3p	down	ENSOARG00000007393	gene	up
oar-miR-22-3p	down	ENSOARG00000007656	gene	up
oar-miR-22-3p	down	ENSOARG00000009042	gene	down
oar-miR-22-3p	down	ENSOARG00000009357	gene	down
oar-miR-22-3p	down	ENSOARG00000010070	gene	down
oar-miR-22-3p	down	ENSOARG00000010546	gene	up
oar-miR-22-3p	down	ENSOARG00000011278	gene	down
oar-miR-22-3p	down	ENSOARG00000012566	gene	up
oar-miR-22-3p	down	ENSOARG00000015313	gene	up
oar-miR-22-3p	down	ENSOARG00000015892	gene	up
oar-miR-22-3p	down	ENSOARG00000017371	gene	up
oar-miR-22-3p	down	oar_circ_0000127	circ	down
oar-miR-22-3p	down	oar_circ_0000135	circ	down
oar-miR-22-3p	down	oar_circ_0001096	circ	down
oar-miR-22-3p	down	oar_circ_0001280	circ	down
oar-miR-22-3p	down	oar_circ_0002070	circ	up
oar-miR-22-3p	down	oar_circ_0002156	circ	down
oar-miR-22-3p	down	oar_circ_0002989	circ	up
oar-miR-22-3p	down	oar_circ_0003121	circ	down
oar-miR-22-3p	down	oar_circ_0003282	circ	down
oar-miR-22-3p	down	oar_circ_0003526	circ	up
oar-miR-22-3p	down	oar_circ_0003806	circ	down
oar-miR-22-3p	down	oar_circ_0004239	circ	up
oar-miR-22-3p	down	oar_circ_0004747	circ	down
oar-miR-22-3p	down	oar_circ_0005038	circ	down
oar-miR-22-3p	down	oar_circ_0005886	circ	down
oar-miR-23a	down	ENSOARG00000001534	gene	up
oar-miR-23a	down	ENSOARG00000002096	gene	up
oar-miR-23a	down	ENSOARG00000004103	gene	up
oar-miR-23a	down	ENSOARG00000004306	gene	up
oar-miR-23a	down	ENSOARG00000007007	gene	up
oar-miR-23a	down	ENSOARG00000009152	gene	up
oar-miR-23a	down	ENSOARG00000009604	gene	up
oar-miR-23a	down	ENSOARG00000010697	gene	up
oar-miR-23a	down	ENSOARG00000010976	gene	up
oar-miR-23a	down	ENSOARG00000011247	gene	up
oar-miR-23a	down	ENSOARG00000011486	gene	down
oar-miR-23a	down	ENSOARG00000011653	gene	up
oar-miR-23a	down	ENSOARG00000016480	gene	up
oar-miR-23a	down	ENSOARG00000017050	gene	down
oar-miR-23a	down	ENSOARG00000018545	gene	up
oar-miR-23a	down	oar_circ_0000315	circ	up
oar-miR-23a	down	oar_circ_0000753	circ	down
oar-miR-23a	down	oar_circ_0000971	circ	up
oar-miR-23a	down	oar_circ_0001346	circ	down
oar-miR-23a	down	oar_circ_0002209	circ	up
oar-miR-23a	down	oar_circ_0002331	circ	up
oar-miR-23a	down	oar_circ_0002746	circ	down
oar-miR-23a	down	oar_circ_0002789	circ	up
oar-miR-23a	down	oar_circ_0003166	circ	down
oar-miR-23a	down	oar_circ_0004479	circ	down
oar-miR-23a	down	oar_circ_0004936	circ	down
oar-miR-23a	down	oar_circ_0005347	circ	down
oar-miR-23a	down	oar_circ_0005469	circ	up
oar-miR-23a	down	oar_circ_0005731	circ	down
oar-miR-23a	down	oar_circ_0006079	circ	up
oar-miR-23b	down	ENSOARG00000002461	gene	up
oar-miR-23b	down	ENSOARG00000002888	gene	up
oar-miR-23b	down	ENSOARG00000004219	gene	up
oar-miR-23b	down	ENSOARG00000005235	gene	down
oar-miR-23b	down	ENSOARG00000005420	gene	up
oar-miR-23b	down	ENSOARG00000005741	gene	up
oar-miR-23b	down	ENSOARG00000006907	gene	up
oar-miR-23b	down	ENSOARG00000007393	gene	up
oar-miR-23b	down	ENSOARG00000008011	gene	up
oar-miR-23b	down	ENSOARG00000008738	gene	up
oar-miR-23b	down	ENSOARG00000009042	gene	down
oar-miR-23b	down	ENSOARG00000010701	gene	up
oar-miR-23b	down	ENSOARG00000016039	gene	up
oar-miR-23b	down	ENSOARG00000019820	gene	up
oar-miR-23b	down	ENSOARG00000020875	gene	up
oar-miR-23b	down	oar_circ_0000257	circ	down
oar-miR-23b	down	oar_circ_0000712	circ	up
oar-miR-23b	down	oar_circ_0000726	circ	up
oar-miR-23b	down	oar_circ_0001016	circ	up
oar-miR-23b	down	oar_circ_0001989	circ	down
oar-miR-23b	down	oar_circ_0002187	circ	up
oar-miR-23b	down	oar_circ_0002486	circ	up
oar-miR-23b	down	oar_circ_0003269	circ	up
oar-miR-23b	down	oar_circ_0003304	circ	down
oar-miR-23b	down	oar_circ_0003471	circ	down
oar-miR-23b	down	oar_circ_0003619	circ	up
oar-miR-23b	down	oar_circ_0004399	circ	up
oar-miR-23b	down	oar_circ_0004483	circ	up
oar-miR-23b	down	oar_circ_0004841	circ	up
oar-miR-23b	down	oar_circ_0005276	circ	up
oar-miR-26a	down	ENSOARG00000002679	gene	up
oar-miR-26a	down	ENSOARG00000004103	gene	up
oar-miR-26a	down	ENSOARG00000004219	gene	up
oar-miR-26a	down	ENSOARG00000004495	gene	up
oar-miR-26a	down	ENSOARG00000005235	gene	down
oar-miR-26a	down	ENSOARG00000005320	gene	up
oar-miR-26a	down	ENSOARG00000008011	gene	up
oar-miR-26a	down	ENSOARG00000008762	gene	up
oar-miR-26a	down	ENSOARG00000010539	gene	up
oar-miR-26a	down	ENSOARG00000011014	gene	up
oar-miR-26a	down	ENSOARG00000011340	gene	up
oar-miR-26a	down	ENSOARG00000015707	gene	down
oar-miR-26a	down	ENSOARG00000016039	gene	up
oar-miR-26a	down	ENSOARG00000019721	gene	up
oar-miR-26a	down	ENSOARG00000019835	gene	up
oar-miR-26a	down	oar_circ_0000076	circ	up
oar-miR-26a	down	oar_circ_0000224	circ	up
oar-miR-26a	down	oar_circ_0000495	circ	up
oar-miR-26a	down	oar_circ_0000521	circ	down
oar-miR-26a	down	oar_circ_0001687	circ	down
oar-miR-26a	down	oar_circ_0001820	circ	up
oar-miR-26a	down	oar_circ_0001952	circ	up
oar-miR-26a	down	oar_circ_0003027	circ	up
oar-miR-26a	down	oar_circ_0003810	circ	up
oar-miR-26a	down	oar_circ_0003853	circ	down
oar-miR-26a	down	oar_circ_0005329	circ	up
oar-miR-26a	down	oar_circ_0005509	circ	up
oar-miR-26a	down	oar_circ_0005628	circ	down
oar-miR-26a	down	oar_circ_0005701	circ	up
oar-miR-26a	down	oar_circ_0005999	circ	up
oar-miR-26b	down	ENSOARG00000000738	gene	down
oar-miR-26b	down	ENSOARG00000001199	gene	up
oar-miR-26b	down	ENSOARG00000001949	gene	up
oar-miR-26b	down	ENSOARG00000003042	gene	down
oar-miR-26b	down	ENSOARG00000008206	gene	up
oar-miR-26b	down	ENSOARG00000008847	gene	up
oar-miR-26b	down	ENSOARG00000010126	gene	up
oar-miR-26b	down	ENSOARG00000010129	gene	up
oar-miR-26b	down	ENSOARG00000014276	gene	up
oar-miR-26b	down	ENSOARG00000017495	gene	up
oar-miR-26b	down	ENSOARG00000017880	gene	down
oar-miR-26b	down	ENSOARG00000019542	gene	up
oar-miR-26b	down	ENSOARG00000020348	gene	up
oar-miR-26b	down	ENSOARG00000020393	gene	up
oar-miR-26b	down	ENSOARG00000021027	gene	up
oar-miR-26b	down	oar_circ_0000111	circ	up
oar-miR-26b	down	oar_circ_0000227	circ	up
oar-miR-26b	down	oar_circ_0000246	circ	down
oar-miR-26b	down	oar_circ_0000969	circ	up
oar-miR-26b	down	oar_circ_0001320	circ	up
oar-miR-26b	down	oar_circ_0001367	circ	down
oar-miR-26b	down	oar_circ_0001371	circ	down
oar-miR-26b	down	oar_circ_0002009	circ	up
oar-miR-26b	down	oar_circ_0002479	circ	up
oar-miR-26b	down	oar_circ_0002754	circ	down
oar-miR-26b	down	oar_circ_0004018	circ	up
oar-miR-26b	down	oar_circ_0004283	circ	up
oar-miR-26b	down	oar_circ_0004300	circ	down
oar-miR-26b	down	oar_circ_0004858	circ	up
oar-miR-26b	down	oar_circ_0005253	circ	down
oar-miR-27a	down	ENSOARG00000001140	gene	down
oar-miR-27a	down	ENSOARG00000001606	gene	up
oar-miR-27a	down	ENSOARG00000002721	gene	up
oar-miR-27a	down	ENSOARG00000002874	gene	up
oar-miR-27a	down	ENSOARG00000004143	gene	down
oar-miR-27a	down	ENSOARG00000008206	gene	up
oar-miR-27a	down	ENSOARG00000011113	gene	up
oar-miR-27a	down	ENSOARG00000011649	gene	up
oar-miR-27a	down	ENSOARG00000011975	gene	up
oar-miR-27a	down	ENSOARG00000013782	gene	up
oar-miR-27a	down	ENSOARG00000013977	gene	up
oar-miR-27a	down	ENSOARG00000017771	gene	up
oar-miR-27a	down	ENSOARG00000017839	gene	up
oar-miR-27a	down	ENSOARG00000017880	gene	down
oar-miR-27a	down	ENSOARG00000019989	gene	up
oar-miR-27a	down	oar_circ_0000127	circ	down
oar-miR-27a	down	oar_circ_0000417	circ	up
oar-miR-27a	down	oar_circ_0000563	circ	up
oar-miR-27a	down	oar_circ_0001362	circ	down
oar-miR-27a	down	oar_circ_0001502	circ	up
oar-miR-27a	down	oar_circ_0002899	circ	up
oar-miR-27a	down	oar_circ_0003891	circ	up
oar-miR-27a	down	oar_circ_0004134	circ	up
oar-miR-27a	down	oar_circ_0004202	circ	down
oar-miR-27a	down	oar_circ_0004288	circ	down
oar-miR-27a	down	oar_circ_0004417	circ	up
oar-miR-27a	down	oar_circ_0004729	circ	up
oar-miR-27a	down	oar_circ_0005559	circ	down
oar-miR-27a	down	oar_circ_0005576	circ	up
oar-miR-27a	down	oar_circ_0006030	circ	down
oar-miR-299-3p	up	ENSOARG00000000560	gene	up
oar-miR-299-3p	up	ENSOARG00000003547	gene	up
oar-miR-299-3p	up	ENSOARG00000003586	gene	up
oar-miR-299-3p	up	ENSOARG00000004219	gene	up
oar-miR-299-3p	up	ENSOARG00000007673	gene	up
oar-miR-299-3p	up	ENSOARG00000008738	gene	up
oar-miR-299-3p	up	ENSOARG00000009042	gene	down
oar-miR-299-3p	up	ENSOARG00000010081	gene	up
oar-miR-299-3p	up	ENSOARG00000010325	gene	up
oar-miR-299-3p	up	ENSOARG00000012703	gene	up
oar-miR-299-3p	up	ENSOARG00000013102	gene	up
oar-miR-299-3p	up	ENSOARG00000016384	gene	up
oar-miR-299-3p	up	ENSOARG00000016878	gene	down
oar-miR-299-3p	up	ENSOARG00000020276	gene	up
oar-miR-299-3p	up	ENSOARG00000020583	gene	up
oar-miR-299-3p	up	oar_circ_0000228	circ	down
oar-miR-299-3p	up	oar_circ_0000327	circ	up
oar-miR-299-3p	up	oar_circ_0000934	circ	up
oar-miR-299-3p	up	oar_circ_0001245	circ	down
oar-miR-299-3p	up	oar_circ_0001455	circ	up
oar-miR-299-3p	up	oar_circ_0002465	circ	up
oar-miR-299-3p	up	oar_circ_0003101	circ	up
oar-miR-299-3p	up	oar_circ_0003248	circ	down
oar-miR-299-3p	up	oar_circ_0003778	circ	down
oar-miR-299-3p	up	oar_circ_0004392	circ	down
oar-miR-299-3p	up	oar_circ_0004565	circ	up
oar-miR-299-3p	up	oar_circ_0004751	circ	up
oar-miR-299-3p	up	oar_circ_0005254	circ	down
oar-miR-299-3p	up	oar_circ_0006039	circ	down
oar-miR-299-3p	up	oar_circ_0006074	circ	up
oar-miR-299-5p	up	ENSOARG00000000498	gene	up
oar-miR-299-5p	up	ENSOARG00000001637	gene	up
oar-miR-299-5p	up	ENSOARG00000001717	gene	down
oar-miR-299-5p	up	ENSOARG00000006991	gene	up
oar-miR-299-5p	up	ENSOARG00000008072	gene	down
oar-miR-299-5p	up	ENSOARG00000008206	gene	up
oar-miR-299-5p	up	ENSOARG00000008554	gene	down
oar-miR-299-5p	up	ENSOARG00000008668	gene	down
oar-miR-299-5p	up	ENSOARG00000008923	gene	down
oar-miR-299-5p	up	ENSOARG00000010167	gene	up
oar-miR-299-5p	up	ENSOARG00000013326	gene	down
oar-miR-299-5p	up	ENSOARG00000017050	gene	down
oar-miR-299-5p	up	ENSOARG00000017912	gene	down
oar-miR-299-5p	up	ENSOARG00000018424	gene	up
oar-miR-299-5p	up	ENSOARG00000018635	gene	up
oar-miR-299-5p	up	oar_circ_0000100	circ	down
oar-miR-299-5p	up	oar_circ_0000101	circ	down
oar-miR-299-5p	up	oar_circ_0000252	circ	down
oar-miR-299-5p	up	oar_circ_0001076	circ	up
oar-miR-299-5p	up	oar_circ_0001630	circ	up
oar-miR-299-5p	up	oar_circ_0001740	circ	up
oar-miR-299-5p	up	oar_circ_0001926	circ	down
oar-miR-299-5p	up	oar_circ_0002149	circ	up
oar-miR-299-5p	up	oar_circ_0002189	circ	down
oar-miR-299-5p	up	oar_circ_0002370	circ	down
oar-miR-299-5p	up	oar_circ_0002502	circ	down
oar-miR-299-5p	up	oar_circ_0002767	circ	down
oar-miR-299-5p	up	oar_circ_0003591	circ	up
oar-miR-299-5p	up	oar_circ_0004972	circ	down
oar-miR-299-5p	up	oar_circ_0005024	circ	up
oar-miR-29a	down	ENSOARG00000000968	gene	up
oar-miR-29a	down	ENSOARG00000002047	gene	up
oar-miR-29a	down	ENSOARG00000002178	gene	up
oar-miR-29a	down	ENSOARG00000002721	gene	up
oar-miR-29a	down	ENSOARG00000002874	gene	up
oar-miR-29a	down	ENSOARG00000006115	gene	up
oar-miR-29a	down	ENSOARG00000008869	gene	up
oar-miR-29a	down	ENSOARG00000010065	gene	up
oar-miR-29a	down	ENSOARG00000010126	gene	up
oar-miR-29a	down	ENSOARG00000011415	gene	up
oar-miR-29a	down	ENSOARG00000011975	gene	up
oar-miR-29a	down	ENSOARG00000012227	gene	up
oar-miR-29a	down	ENSOARG00000015402	gene	up
oar-miR-29a	down	ENSOARG00000018732	gene	up
oar-miR-29a	down	ENSOARG00000019900	gene	up
oar-miR-29a	down	oar_circ_0001125	circ	down
oar-miR-29a	down	oar_circ_0002100	circ	up
oar-miR-29a	down	oar_circ_0002401	circ	up
oar-miR-29a	down	oar_circ_0002651	circ	down
oar-miR-29a	down	oar_circ_0002770	circ	down
oar-miR-29a	down	oar_circ_0002996	circ	down
oar-miR-29a	down	oar_circ_0003140	circ	down
oar-miR-29a	down	oar_circ_0003162	circ	down
oar-miR-29a	down	oar_circ_0003833	circ	up
oar-miR-29a	down	oar_circ_0004492	circ	up
oar-miR-29a	down	oar_circ_0004997	circ	up
oar-miR-29a	down	oar_circ_0005518	circ	up
oar-miR-29a	down	oar_circ_0005551	circ	up
oar-miR-29a	down	oar_circ_0005631	circ	down
oar-miR-29a	down	oar_circ_0006112	circ	up
oar-miR-29b	down	ENSOARG00000005121	gene	up
oar-miR-29b	down	ENSOARG00000005741	gene	up
oar-miR-29b	down	ENSOARG00000006991	gene	up
oar-miR-29b	down	ENSOARG00000008530	gene	up
oar-miR-29b	down	ENSOARG00000009330	gene	up
oar-miR-29b	down	ENSOARG00000010081	gene	up
oar-miR-29b	down	ENSOARG00000010325	gene	up
oar-miR-29b	down	ENSOARG00000010539	gene	up
oar-miR-29b	down	ENSOARG00000012373	gene	up
oar-miR-29b	down	ENSOARG00000012814	gene	up
oar-miR-29b	down	ENSOARG00000014319	gene	up
oar-miR-29b	down	ENSOARG00000016039	gene	up
oar-miR-29b	down	ENSOARG00000017343	gene	up
oar-miR-29b	down	ENSOARG00000017474	gene	up
oar-miR-29b	down	ENSOARG00000020065	gene	up
oar-miR-29b	down	oar_circ_0000962	circ	down
oar-miR-29b	down	oar_circ_0000986	circ	up
oar-miR-29b	down	oar_circ_0001208	circ	down
oar-miR-29b	down	oar_circ_0001457	circ	up
oar-miR-29b	down	oar_circ_0001640	circ	up
oar-miR-29b	down	oar_circ_0001874	circ	up
oar-miR-29b	down	oar_circ_0003297	circ	down
oar-miR-29b	down	oar_circ_0003766	circ	down
oar-miR-29b	down	oar_circ_0003794	circ	down
oar-miR-29b	down	oar_circ_0003868	circ	down
oar-miR-29b	down	oar_circ_0004385	circ	down
oar-miR-29b	down	oar_circ_0005266	circ	up
oar-miR-29b	down	oar_circ_0005521	circ	up
oar-miR-29b	down	oar_circ_0005912	circ	up
oar-miR-29b	down	oar_circ_0005913	circ	up
oar-miR-30a-3p	down	ENSOARG00000002679	gene	up
oar-miR-30a-3p	down	ENSOARG00000003293	gene	up
oar-miR-30a-3p	down	ENSOARG00000003833	gene	up
oar-miR-30a-3p	down	ENSOARG00000004775	gene	up
oar-miR-30a-3p	down	ENSOARG00000007946	gene	up
oar-miR-30a-3p	down	ENSOARG00000008554	gene	down
oar-miR-30a-3p	down	ENSOARG00000011014	gene	up
oar-miR-30a-3p	down	ENSOARG00000011653	gene	up
oar-miR-30a-3p	down	ENSOARG00000012134	gene	up
oar-miR-30a-3p	down	ENSOARG00000015246	gene	up
oar-miR-30a-3p	down	ENSOARG00000015310	gene	up
oar-miR-30a-3p	down	ENSOARG00000015333	gene	up
oar-miR-30a-3p	down	ENSOARG00000015466	gene	up
oar-miR-30a-3p	down	ENSOARG00000016378	gene	up
oar-miR-30a-3p	down	ENSOARG00000020094	gene	down
oar-miR-30a-3p	down	oar_circ_0000133	circ	down
oar-miR-30a-3p	down	oar_circ_0000709	circ	up
oar-miR-30a-3p	down	oar_circ_0000804	circ	up
oar-miR-30a-3p	down	oar_circ_0001476	circ	up
oar-miR-30a-3p	down	oar_circ_0001896	circ	down
oar-miR-30a-3p	down	oar_circ_0002106	circ	down
oar-miR-30a-3p	down	oar_circ_0002333	circ	up
oar-miR-30a-3p	down	oar_circ_0002776	circ	down
oar-miR-30a-3p	down	oar_circ_0003229	circ	up
oar-miR-30a-3p	down	oar_circ_0003702	circ	up
oar-miR-30a-3p	down	oar_circ_0004360	circ	up
oar-miR-30a-3p	down	oar_circ_0004639	circ	down
oar-miR-30a-3p	down	oar_circ_0005028	circ	down
oar-miR-30a-3p	down	oar_circ_0005317	circ	down
oar-miR-30a-3p	down	oar_circ_0005598	circ	down
oar-miR-30a-5p	up	ENSOARG00000000253	gene	up
oar-miR-30a-5p	up	ENSOARG00000002410	gene	down
oar-miR-30a-5p	up	ENSOARG00000002679	gene	up
oar-miR-30a-5p	up	ENSOARG00000004219	gene	up
oar-miR-30a-5p	up	ENSOARG00000008011	gene	up
oar-miR-30a-5p	up	ENSOARG00000009128	gene	down
oar-miR-30a-5p	up	ENSOARG00000009330	gene	up
oar-miR-30a-5p	up	ENSOARG00000010367	gene	up
oar-miR-30a-5p	up	ENSOARG00000010701	gene	up
oar-miR-30a-5p	up	ENSOARG00000012566	gene	up
oar-miR-30a-5p	up	ENSOARG00000015333	gene	up
oar-miR-30a-5p	up	ENSOARG00000015380	gene	up
oar-miR-30a-5p	up	ENSOARG00000015892	gene	up
oar-miR-30a-5p	up	ENSOARG00000017939	gene	up
oar-miR-30a-5p	up	ENSOARG00000020213	gene	up
oar-miR-30a-5p	up	oar_circ_0000453	circ	up
oar-miR-30a-5p	up	oar_circ_0000597	circ	up
oar-miR-30a-5p	up	oar_circ_0000665	circ	up
oar-miR-30a-5p	up	oar_circ_0000666	circ	up
oar-miR-30a-5p	up	oar_circ_0000946	circ	up
oar-miR-30a-5p	up	oar_circ_0000987	circ	down
oar-miR-30a-5p	up	oar_circ_0001213	circ	up
oar-miR-30a-5p	up	oar_circ_0002234	circ	up
oar-miR-30a-5p	up	oar_circ_0003632	circ	down
oar-miR-30a-5p	up	oar_circ_0004115	circ	up
oar-miR-30a-5p	up	oar_circ_0004487	circ	down
oar-miR-30a-5p	up	oar_circ_0005470	circ	up
oar-miR-30a-5p	up	oar_circ_0005573	circ	down
oar-miR-30a-5p	up	oar_circ_0005673	circ	up
oar-miR-30a-5p	up	oar_circ_0006065	circ	up
oar-miR-30b	down	ENSOARG00000000253	gene	up
oar-miR-30b	down	ENSOARG00000002410	gene	down
oar-miR-30b	down	ENSOARG00000002679	gene	up
oar-miR-30b	down	ENSOARG00000008011	gene	up
oar-miR-30b	down	ENSOARG00000009128	gene	down
oar-miR-30b	down	ENSOARG00000009330	gene	up
oar-miR-30b	down	ENSOARG00000010367	gene	up
oar-miR-30b	down	ENSOARG00000010697	gene	up
oar-miR-30b	down	ENSOARG00000010701	gene	up
oar-miR-30b	down	ENSOARG00000012566	gene	up
oar-miR-30b	down	ENSOARG00000014858	gene	up
oar-miR-30b	down	ENSOARG00000015892	gene	up
oar-miR-30b	down	ENSOARG00000017939	gene	up
oar-miR-30b	down	ENSOARG00000020213	gene	up
oar-miR-30b	down	ENSOARG00000020918	gene	up
oar-miR-30b	down	oar_circ_0000101	circ	down
oar-miR-30b	down	oar_circ_0000252	circ	down
oar-miR-30b	down	oar_circ_0001196	circ	up
oar-miR-30b	down	oar_circ_0002026	circ	up
oar-miR-30b	down	oar_circ_0002343	circ	down
oar-miR-30b	down	oar_circ_0002367	circ	up
oar-miR-30b	down	oar_circ_0002668	circ	up
oar-miR-30b	down	oar_circ_0003431	circ	up
oar-miR-30b	down	oar_circ_0004285	circ	up
oar-miR-30b	down	oar_circ_0004748	circ	up
oar-miR-30b	down	oar_circ_0005024	circ	up
oar-miR-30b	down	oar_circ_0005164	circ	up
oar-miR-30b	down	oar_circ_0005357	circ	down
oar-miR-30b	down	oar_circ_0005442	circ	up
oar-miR-30b	down	oar_circ_0005988	circ	up
oar-miR-30c	down	ENSOARG00000000253	gene	up
oar-miR-30c	down	ENSOARG00000001734	gene	up
oar-miR-30c	down	ENSOARG00000002679	gene	up
oar-miR-30c	down	ENSOARG00000003547	gene	up
oar-miR-30c	down	ENSOARG00000004495	gene	up
oar-miR-30c	down	ENSOARG00000006792	gene	down
oar-miR-30c	down	ENSOARG00000006847	gene	up
oar-miR-30c	down	ENSOARG00000007472	gene	up
oar-miR-30c	down	ENSOARG00000008678	gene	up
oar-miR-30c	down	ENSOARG00000009128	gene	down
oar-miR-30c	down	ENSOARG00000010697	gene	up
oar-miR-30c	down	ENSOARG00000012259	gene	down
oar-miR-30c	down	ENSOARG00000017371	gene	up
oar-miR-30c	down	ENSOARG00000017939	gene	up
oar-miR-30c	down	ENSOARG00000020918	gene	up
oar-miR-30c	down	oar_circ_0000067	circ	up
oar-miR-30c	down	oar_circ_0000302	circ	up
oar-miR-30c	down	oar_circ_0000960	circ	down
oar-miR-30c	down	oar_circ_0001085	circ	up
oar-miR-30c	down	oar_circ_0001339	circ	up
oar-miR-30c	down	oar_circ_0001396	circ	up
oar-miR-30c	down	oar_circ_0001802	circ	down
oar-miR-30c	down	oar_circ_0002117	circ	up
oar-miR-30c	down	oar_circ_0002980	circ	up
oar-miR-30c	down	oar_circ_0003586	circ	up
oar-miR-30c	down	oar_circ_0003628	circ	down
oar-miR-30c	down	oar_circ_0003983	circ	up
oar-miR-30c	down	oar_circ_0004194	circ	down
oar-miR-30c	down	oar_circ_0005059	circ	up
oar-miR-30c	down	oar_circ_0005782	circ	down
oar-miR-30d	down	ENSOARG00000001949	gene	up
oar-miR-30d	down	ENSOARG00000002721	gene	up
oar-miR-30d	down	ENSOARG00000003042	gene	down
oar-miR-30d	down	ENSOARG00000003377	gene	up
oar-miR-30d	down	ENSOARG00000004391	gene	up
oar-miR-30d	down	ENSOARG00000011589	gene	down
oar-miR-30d	down	ENSOARG00000012658	gene	up
oar-miR-30d	down	ENSOARG00000013374	gene	up
oar-miR-30d	down	ENSOARG00000015402	gene	up
oar-miR-30d	down	ENSOARG00000016509	gene	up
oar-miR-30d	down	ENSOARG00000018213	gene	up
oar-miR-30d	down	ENSOARG00000018889	gene	up
oar-miR-30d	down	ENSOARG00000019818	gene	up
oar-miR-30d	down	ENSOARG00000020348	gene	up
oar-miR-30d	down	ENSOARG00000020393	gene	up
oar-miR-30d	down	oar_circ_0000195	circ	down
oar-miR-30d	down	oar_circ_0000858	circ	up
oar-miR-30d	down	oar_circ_0001285	circ	up
oar-miR-30d	down	oar_circ_0001863	circ	up
oar-miR-30d	down	oar_circ_0001999	circ	up
oar-miR-30d	down	oar_circ_0002100	circ	up
oar-miR-30d	down	oar_circ_0002259	circ	up
oar-miR-30d	down	oar_circ_0002651	circ	down
oar-miR-30d	down	oar_circ_0003162	circ	down
oar-miR-30d	down	oar_circ_0003369	circ	down
oar-miR-30d	down	oar_circ_0003614	circ	up
oar-miR-30d	down	oar_circ_0004471	circ	up
oar-miR-30d	down	oar_circ_0004741	circ	down
oar-miR-30d	down	oar_circ_0004842	circ	up
oar-miR-30d	down	oar_circ_0005781	circ	down
oar-miR-323a-3p	up	ENSOARG00000000749	gene	up
oar-miR-323a-3p	up	ENSOARG00000000968	gene	up
oar-miR-323a-3p	up	ENSOARG00000001622	gene	up
oar-miR-323a-3p	up	ENSOARG00000003306	gene	down
oar-miR-323a-3p	up	ENSOARG00000005540	gene	up
oar-miR-323a-3p	up	ENSOARG00000006370	gene	up
oar-miR-323a-3p	up	ENSOARG00000006996	gene	down
oar-miR-323a-3p	up	ENSOARG00000008790	gene	up
oar-miR-323a-3p	up	ENSOARG00000011036	gene	up
oar-miR-323a-3p	up	ENSOARG00000011415	gene	up
oar-miR-323a-3p	up	ENSOARG00000013782	gene	up
oar-miR-323a-3p	up	ENSOARG00000017839	gene	up
oar-miR-323a-3p	up	ENSOARG00000020348	gene	up
oar-miR-323a-3p	up	ENSOARG00000020815	gene	up
oar-miR-323a-3p	up	ENSOARG00000021027	gene	up
oar-miR-323a-3p	up	oar_circ_0001329	circ	down
oar-miR-323a-3p	up	oar_circ_0001483	circ	up
oar-miR-323a-3p	up	oar_circ_0001546	circ	down
oar-miR-323a-3p	up	oar_circ_0001588	circ	up
oar-miR-323a-3p	up	oar_circ_0002099	circ	up
oar-miR-323a-3p	up	oar_circ_0002817	circ	up
oar-miR-323a-3p	up	oar_circ_0002855	circ	up
oar-miR-323a-3p	up	oar_circ_0002885	circ	up
oar-miR-323a-3p	up	oar_circ_0003098	circ	up
oar-miR-323a-3p	up	oar_circ_0003106	circ	down
oar-miR-323a-3p	up	oar_circ_0003948	circ	up
oar-miR-323a-3p	up	oar_circ_0004602	circ	down
oar-miR-323a-3p	up	oar_circ_0005042	circ	up
oar-miR-323a-3p	up	oar_circ_0005363	circ	down
oar-miR-323a-3p	up	oar_circ_0006037	circ	up
oar-miR-323b	up	ENSOARG00000000560	gene	up
oar-miR-323b	up	ENSOARG00000000656	gene	up
oar-miR-323b	up	ENSOARG00000002573	gene	up
oar-miR-323b	up	ENSOARG00000004306	gene	up
oar-miR-323b	up	ENSOARG00000004495	gene	up
oar-miR-323b	up	ENSOARG00000005420	gene	up
oar-miR-323b	up	ENSOARG00000006991	gene	up
oar-miR-323b	up	ENSOARG00000007946	gene	up
oar-miR-323b	up	ENSOARG00000008904	gene	up
oar-miR-323b	up	ENSOARG00000010627	gene	up
oar-miR-323b	up	ENSOARG00000011653	gene	up
oar-miR-323b	up	ENSOARG00000014858	gene	up
oar-miR-323b	up	ENSOARG00000015313	gene	up
oar-miR-323b	up	ENSOARG00000017050	gene	down
oar-miR-323b	up	ENSOARG00000017939	gene	up
oar-miR-323b	up	oar_circ_0000043	circ	up
oar-miR-323b	up	oar_circ_0001455	circ	up
oar-miR-323b	up	oar_circ_0002008	circ	up
oar-miR-323b	up	oar_circ_0002213	circ	down
oar-miR-323b	up	oar_circ_0003101	circ	up
oar-miR-323b	up	oar_circ_0003135	circ	up
oar-miR-323b	up	oar_circ_0003521	circ	up
oar-miR-323b	up	oar_circ_0003902	circ	up
oar-miR-323b	up	oar_circ_0004478	circ	up
oar-miR-323b	up	oar_circ_0004565	circ	up
oar-miR-323b	up	oar_circ_0004677	circ	up
oar-miR-323b	up	oar_circ_0004751	circ	up
oar-miR-323b	up	oar_circ_0005254	circ	down
oar-miR-323b	up	oar_circ_0005454	circ	down
oar-miR-323b	up	oar_circ_0006074	circ	up
oar-miR-323c	up	ENSOARG00000000498	gene	up
oar-miR-323c	up	ENSOARG00000001534	gene	up
oar-miR-323c	up	ENSOARG00000002096	gene	up
oar-miR-323c	up	ENSOARG00000003172	gene	up
oar-miR-323c	up	ENSOARG00000005320	gene	up
oar-miR-323c	up	ENSOARG00000008011	gene	up
oar-miR-323c	up	ENSOARG00000008923	gene	down
oar-miR-323c	up	ENSOARG00000009752	gene	up
oar-miR-323c	up	ENSOARG00000010081	gene	up
oar-miR-323c	up	ENSOARG00000010167	gene	up
oar-miR-323c	up	ENSOARG00000010701	gene	up
oar-miR-323c	up	ENSOARG00000011014	gene	up
oar-miR-323c	up	ENSOARG00000016039	gene	up
oar-miR-323c	up	ENSOARG00000020094	gene	down
oar-miR-323c	up	ENSOARG00000021123	gene	down
oar-miR-323c	up	oar_circ_0000162	circ	up
oar-miR-323c	up	oar_circ_0000434	circ	down
oar-miR-323c	up	oar_circ_0001401	circ	down
oar-miR-323c	up	oar_circ_0001741	circ	up
oar-miR-323c	up	oar_circ_0002100	circ	up
oar-miR-323c	up	oar_circ_0002205	circ	down
oar-miR-323c	up	oar_circ_0002300	circ	up
oar-miR-323c	up	oar_circ_0002770	circ	down
oar-miR-323c	up	oar_circ_0003494	circ	down
oar-miR-323c	up	oar_circ_0003654	circ	down
oar-miR-323c	up	oar_circ_0003833	circ	up
oar-miR-323c	up	oar_circ_0004741	circ	down
oar-miR-323c	up	oar_circ_0004940	circ	up
oar-miR-323c	up	oar_circ_0005518	circ	up
oar-miR-323c	up	oar_circ_0005781	circ	down
oar-miR-329a-3p	up	ENSOARG00000001734	gene	up
oar-miR-329a-3p	up	ENSOARG00000002639	gene	up
oar-miR-329a-3p	up	ENSOARG00000006478	gene	up
oar-miR-329a-3p	up	ENSOARG00000007472	gene	up
oar-miR-329a-3p	up	ENSOARG00000008738	gene	up
oar-miR-329a-3p	up	ENSOARG00000009251	gene	up
oar-miR-329a-3p	up	ENSOARG00000009330	gene	up
oar-miR-329a-3p	up	ENSOARG00000010167	gene	up
oar-miR-329a-3p	up	ENSOARG00000010723	gene	up
oar-miR-329a-3p	up	ENSOARG00000010733	gene	up
oar-miR-329a-3p	up	ENSOARG00000011014	gene	up
oar-miR-329a-3p	up	ENSOARG00000011278	gene	down
oar-miR-329a-3p	up	ENSOARG00000014858	gene	up
oar-miR-329a-3p	up	ENSOARG00000016365	gene	up
oar-miR-329a-3p	up	ENSOARG00000018635	gene	up
oar-miR-329a-3p	up	oar_circ_0000858	circ	up
oar-miR-329a-3p	up	oar_circ_0001285	circ	up
oar-miR-329a-3p	up	oar_circ_0001863	circ	up
oar-miR-329a-3p	up	oar_circ_0002097	circ	down
oar-miR-329a-3p	up	oar_circ_0003006	circ	up
oar-miR-329a-3p	up	oar_circ_0003162	circ	down
oar-miR-329a-3p	up	oar_circ_0003607	circ	down
oar-miR-329a-3p	up	oar_circ_0004471	circ	up
oar-miR-329a-3p	up	oar_circ_0004587	circ	up
oar-miR-329a-3p	up	oar_circ_0004592	circ	up
oar-miR-329a-3p	up	oar_circ_0004842	circ	up
oar-miR-329a-3p	up	oar_circ_0004997	circ	up
oar-miR-329a-3p	up	oar_circ_0005115	circ	up
oar-miR-329a-3p	up	oar_circ_0005551	circ	up
oar-miR-329a-3p	up	oar_circ_0005891	circ	up
oar-miR-329b-3p	up	ENSOARG00000002264	gene	up
oar-miR-329b-3p	up	ENSOARG00000002637	gene	down
oar-miR-329b-3p	up	ENSOARG00000003140	gene	up
oar-miR-329b-3p	up	ENSOARG00000005466	gene	down
oar-miR-329b-3p	up	ENSOARG00000008032	gene	up
oar-miR-329b-3p	up	ENSOARG00000008790	gene	up
oar-miR-329b-3p	up	ENSOARG00000009653	gene	down
oar-miR-329b-3p	up	ENSOARG00000010129	gene	up
oar-miR-329b-3p	up	ENSOARG00000011113	gene	up
oar-miR-329b-3p	up	ENSOARG00000011975	gene	up
oar-miR-329b-3p	up	ENSOARG00000015027	gene	up
oar-miR-329b-3p	up	ENSOARG00000016116	gene	up
oar-miR-329b-3p	up	ENSOARG00000017361	gene	up
oar-miR-329b-3p	up	ENSOARG00000018396	gene	up
oar-miR-329b-3p	up	ENSOARG00000018809	gene	up
oar-miR-329b-3p	up	oar_circ_0000810	circ	up
oar-miR-329b-3p	up	oar_circ_0000856	circ	up
oar-miR-329b-3p	up	oar_circ_0002159	circ	up
oar-miR-329b-3p	up	oar_circ_0002206	circ	down
oar-miR-329b-3p	up	oar_circ_0002925	circ	down
oar-miR-329b-3p	up	oar_circ_0002996	circ	down
oar-miR-329b-3p	up	oar_circ_0003047	circ	up
oar-miR-329b-3p	up	oar_circ_0003116	circ	up
oar-miR-329b-3p	up	oar_circ_0004098	circ	up
oar-miR-329b-3p	up	oar_circ_0004492	circ	up
oar-miR-329b-3p	up	oar_circ_0004771	circ	up
oar-miR-329b-3p	up	oar_circ_0004998	circ	up
oar-miR-329b-3p	up	oar_circ_0005348	circ	down
oar-miR-329b-3p	up	oar_circ_0005501	circ	up
oar-miR-329b-3p	up	oar_circ_0005816	circ	down
oar-miR-362	up	ENSOARG00000001199	gene	up
oar-miR-362	up	ENSOARG00000002047	gene	up
oar-miR-362	up	ENSOARG00000003377	gene	up
oar-miR-362	up	ENSOARG00000003814	gene	up
oar-miR-362	up	ENSOARG00000004319	gene	up
oar-miR-362	up	ENSOARG00000007363	gene	up
oar-miR-362	up	ENSOARG00000008869	gene	up
oar-miR-362	up	ENSOARG00000009032	gene	up
oar-miR-362	up	ENSOARG00000010129	gene	up
oar-miR-362	up	ENSOARG00000011553	gene	up
oar-miR-362	up	ENSOARG00000015111	gene	up
oar-miR-362	up	ENSOARG00000018863	gene	up
oar-miR-362	up	ENSOARG00000018989	gene	up
oar-miR-362	up	ENSOARG00000019047	gene	up
oar-miR-362	up	ENSOARG00000021027	gene	up
oar-miR-362	up	oar_circ_0000188	circ	up
oar-miR-362	up	oar_circ_0000469	circ	up
oar-miR-362	up	oar_circ_0001085	circ	up
oar-miR-362	up	oar_circ_0001713	circ	up
oar-miR-362	up	oar_circ_0002117	circ	up
oar-miR-362	up	oar_circ_0002802	circ	up
oar-miR-362	up	oar_circ_0002940	circ	up
oar-miR-362	up	oar_circ_0003720	circ	up
oar-miR-362	up	oar_circ_0003955	circ	up
oar-miR-362	up	oar_circ_0004194	circ	down
oar-miR-362	up	oar_circ_0004307	circ	up
oar-miR-362	up	oar_circ_0004508	circ	down
oar-miR-362	up	oar_circ_0005256	circ	down
oar-miR-362	up	oar_circ_0005350	circ	down
oar-miR-362	up	oar_circ_0005992	circ	down
oar-miR-369-3p	up	ENSOARG00000001588	gene	down
oar-miR-369-3p	up	ENSOARG00000001717	gene	down
oar-miR-369-3p	up	ENSOARG00000004495	gene	up
oar-miR-369-3p	up	ENSOARG00000009604	gene	up
oar-miR-369-3p	up	ENSOARG00000010081	gene	up
oar-miR-369-3p	up	ENSOARG00000010167	gene	up
oar-miR-369-3p	up	ENSOARG00000010723	gene	up
oar-miR-369-3p	up	ENSOARG00000012227	gene	up
oar-miR-369-3p	up	ENSOARG00000012259	gene	down
oar-miR-369-3p	up	ENSOARG00000014541	gene	down
oar-miR-369-3p	up	ENSOARG00000015380	gene	up
oar-miR-369-3p	up	ENSOARG00000015892	gene	up
oar-miR-369-3p	up	ENSOARG00000016509	gene	up
oar-miR-369-3p	up	ENSOARG00000017649	gene	up
oar-miR-369-3p	up	ENSOARG00000019551	gene	up
oar-miR-369-3p	up	oar_circ_0000154	circ	up
oar-miR-369-3p	up	oar_circ_0000931	circ	up
oar-miR-369-3p	up	oar_circ_0000962	circ	down
oar-miR-369-3p	up	oar_circ_0001394	circ	up
oar-miR-369-3p	up	oar_circ_0001416	circ	up
oar-miR-369-3p	up	oar_circ_0001427	circ	down
oar-miR-369-3p	up	oar_circ_0001647	circ	down
oar-miR-369-3p	up	oar_circ_0002345	circ	up
oar-miR-369-3p	up	oar_circ_0003152	circ	up
oar-miR-369-3p	up	oar_circ_0003297	circ	down
oar-miR-369-3p	up	oar_circ_0003659	circ	up
oar-miR-369-3p	up	oar_circ_0005266	circ	up
oar-miR-369-3p	up	oar_circ_0005540	circ	down
oar-miR-369-3p	up	oar_circ_0005827	circ	up
oar-miR-369-3p	up	oar_circ_0005945	circ	up
oar-miR-369-5p	up	ENSOARG00000001734	gene	up
oar-miR-369-5p	up	ENSOARG00000005103	gene	up
oar-miR-369-5p	up	ENSOARG00000008554	gene	down
oar-miR-369-5p	up	ENSOARG00000011653	gene	up
oar-miR-369-5p	up	ENSOARG00000014922	gene	up
oar-miR-369-5p	up	oar_circ_0000425	circ	up
oar-miR-369-5p	up	oar_circ_0001462	circ	down
oar-miR-369-5p	up	oar_circ_0001570	circ	up
oar-miR-369-5p	up	oar_circ_0001683	circ	down
oar-miR-369-5p	up	oar_circ_0001998	circ	up
oar-miR-369-5p	up	oar_circ_0002010	circ	down
oar-miR-369-5p	up	oar_circ_0002150	circ	up
oar-miR-369-5p	up	oar_circ_0002311	circ	down
oar-miR-369-5p	up	oar_circ_0003098	circ	up
oar-miR-369-5p	up	oar_circ_0003687	circ	up
oar-miR-369-5p	up	oar_circ_0004008	circ	up
oar-miR-369-5p	up	oar_circ_0004821	circ	down
oar-miR-369-5p	up	oar_circ_0004845	circ	down
oar-miR-369-5p	up	oar_circ_0004985	circ	up
oar-miR-369-5p	up	oar_circ_0005497	circ	down
oar-miR-370-3p	up	ENSOARG00000000749	gene	up
oar-miR-370-3p	up	ENSOARG00000001824	gene	up
oar-miR-370-3p	up	ENSOARG00000003140	gene	up
oar-miR-370-3p	up	ENSOARG00000005331	gene	up
oar-miR-370-3p	up	ENSOARG00000006615	gene	down
oar-miR-370-3p	up	ENSOARG00000006930	gene	up
oar-miR-370-3p	up	ENSOARG00000007894	gene	down
oar-miR-370-3p	up	ENSOARG00000008032	gene	up
oar-miR-370-3p	up	ENSOARG00000008574	gene	up
oar-miR-370-3p	up	ENSOARG00000008790	gene	up
oar-miR-370-3p	up	ENSOARG00000010146	gene	up
oar-miR-370-3p	up	ENSOARG00000014535	gene	up
oar-miR-370-3p	up	ENSOARG00000015834	gene	up
oar-miR-370-3p	up	ENSOARG00000019962	gene	up
oar-miR-370-3p	up	ENSOARG00000020885	gene	up
oar-miR-370-3p	up	oar_circ_0000422	circ	up
oar-miR-370-3p	up	oar_circ_0000550	circ	up
oar-miR-370-3p	up	oar_circ_0000746	circ	up
oar-miR-370-3p	up	oar_circ_0000947	circ	up
oar-miR-370-3p	up	oar_circ_0001335	circ	down
oar-miR-370-3p	up	oar_circ_0001468	circ	up
oar-miR-370-3p	up	oar_circ_0001514	circ	up
oar-miR-370-3p	up	oar_circ_0001798	circ	up
oar-miR-370-3p	up	oar_circ_0002887	circ	down
oar-miR-370-3p	up	oar_circ_0003039	circ	up
oar-miR-370-3p	up	oar_circ_0003261	circ	up
oar-miR-370-3p	up	oar_circ_0004752	circ	down
oar-miR-370-3p	up	oar_circ_0005158	circ	up
oar-miR-370-3p	up	oar_circ_0005721	circ	up
oar-miR-370-3p	up	oar_circ_0005985	circ	up
oar-miR-370-5p	up	ENSOARG00000001140	gene	down
oar-miR-370-5p	up	ENSOARG00000001395	gene	down
oar-miR-370-5p	up	ENSOARG00000001606	gene	up
oar-miR-370-5p	up	ENSOARG00000008548	gene	up
oar-miR-370-5p	up	ENSOARG00000010065	gene	up
oar-miR-370-5p	up	ENSOARG00000013782	gene	up
oar-miR-370-5p	up	ENSOARG00000014276	gene	up
oar-miR-370-5p	up	ENSOARG00000014922	gene	up
oar-miR-370-5p	up	ENSOARG00000015473	gene	up
oar-miR-370-5p	up	ENSOARG00000017880	gene	down
oar-miR-370-5p	up	ENSOARG00000017957	gene	down
oar-miR-370-5p	up	ENSOARG00000018213	gene	up
oar-miR-370-5p	up	ENSOARG00000018809	gene	up
oar-miR-370-5p	up	ENSOARG00000019989	gene	up
oar-miR-370-5p	up	ENSOARG00000020872	gene	up
oar-miR-370-5p	up	oar_circ_0000220	circ	up
oar-miR-370-5p	up	oar_circ_0000261	circ	down
oar-miR-370-5p	up	oar_circ_0000432	circ	down
oar-miR-370-5p	up	oar_circ_0000883	circ	up
oar-miR-370-5p	up	oar_circ_0001224	circ	up
oar-miR-370-5p	up	oar_circ_0002133	circ	up
oar-miR-370-5p	up	oar_circ_0003103	circ	up
oar-miR-370-5p	up	oar_circ_0003585	circ	up
oar-miR-370-5p	up	oar_circ_0004837	circ	up
oar-miR-370-5p	up	oar_circ_0004987	circ	down
oar-miR-370-5p	up	oar_circ_0005688	circ	up
oar-miR-370-5p	up	oar_circ_0005881	circ	up
oar-miR-370-5p	up	oar_circ_0005934	circ	up
oar-miR-370-5p	up	oar_circ_0005983	circ	down
oar-miR-370-5p	up	oar_circ_0006021	circ	down
oar-miR-374b	up	ENSOARG00000001588	gene	down
oar-miR-374b	up	ENSOARG00000002410	gene	down
oar-miR-374b	up	ENSOARG00000003004	gene	up
oar-miR-374b	up	ENSOARG00000005268	gene	up
oar-miR-374b	up	ENSOARG00000014541	gene	down
oar-miR-374b	up	ENSOARG00000017839	gene	up
oar-miR-374b	up	ENSOARG00000020348	gene	up
oar-miR-374b	up	ENSOARG00000020393	gene	up
oar-miR-374b	up	oar_circ_0000185	circ	up
oar-miR-374b	up	oar_circ_0000549	circ	up
oar-miR-374b	up	oar_circ_0001976	circ	up
oar-miR-374b	up	oar_circ_0002275	circ	up
oar-miR-374b	up	oar_circ_0003060	circ	down
oar-miR-374b	up	oar_circ_0003840	circ	up
oar-miR-374b	up	oar_circ_0004034	circ	up
oar-miR-374b	up	oar_circ_0004266	circ	up
oar-miR-374b	up	oar_circ_0004546	circ	up
oar-miR-374b	up	oar_circ_0004988	circ	up
oar-miR-374b	up	oar_circ_0005296	circ	down
oar-miR-374b	up	oar_circ_0005310	circ	up
oar-miR-374b	up	oar_circ_0005602	circ	up
oar-miR-374b	up	oar_circ_0005657	circ	up
oar-miR-374b	up	oar_circ_0005732	circ	up
oar-miR-376a-3p	up	ENSOARG00000001102	gene	up
oar-miR-376a-3p	up	ENSOARG00000001140	gene	down
oar-miR-376a-3p	up	ENSOARG00000001606	gene	up
oar-miR-376a-3p	up	ENSOARG00000003004	gene	up
oar-miR-376a-3p	up	ENSOARG00000005430	gene	up
oar-miR-376a-3p	up	ENSOARG00000006930	gene	up
oar-miR-376a-3p	up	ENSOARG00000008582	gene	up
oar-miR-376a-3p	up	ENSOARG00000009490	gene	up
oar-miR-376a-3p	up	ENSOARG00000011036	gene	up
oar-miR-376a-3p	up	ENSOARG00000014289	gene	up
oar-miR-376a-3p	up	ENSOARG00000016118	gene	up
oar-miR-376a-3p	up	ENSOARG00000017189	gene	up
oar-miR-376a-3p	up	ENSOARG00000018889	gene	up
oar-miR-376a-3p	up	ENSOARG00000019709	gene	up
oar-miR-376a-3p	up	ENSOARG00000020885	gene	up
oar-miR-376a-3p	up	oar_circ_0000036	circ	up
oar-miR-376a-3p	up	oar_circ_0000219	circ	up
oar-miR-376a-3p	up	oar_circ_0000628	circ	up
oar-miR-376a-3p	up	oar_circ_0001147	circ	up
oar-miR-376a-3p	up	oar_circ_0001370	circ	down
oar-miR-376a-3p	up	oar_circ_0002072	circ	down
oar-miR-376a-3p	up	oar_circ_0002257	circ	up
oar-miR-376a-3p	up	oar_circ_0002317	circ	down
oar-miR-376a-3p	up	oar_circ_0002419	circ	up
oar-miR-376a-3p	up	oar_circ_0002963	circ	down
oar-miR-376a-3p	up	oar_circ_0004799	circ	up
oar-miR-376a-3p	up	oar_circ_0005257	circ	up
oar-miR-376a-3p	up	oar_circ_0005377	circ	down
oar-miR-376a-3p	up	oar_circ_0005378	circ	down
oar-miR-376a-3p	up	oar_circ_0005548	circ	up
oar-miR-376a-5p	up	ENSOARG00000000085	gene	up
oar-miR-376a-5p	up	ENSOARG00000000327	gene	up
oar-miR-376a-5p	up	ENSOARG00000000749	gene	up
oar-miR-376a-5p	up	ENSOARG00000002208	gene	up
oar-miR-376a-5p	up	ENSOARG00000005268	gene	up
oar-miR-376a-5p	up	ENSOARG00000005331	gene	up
oar-miR-376a-5p	up	ENSOARG00000006587	gene	up
oar-miR-376a-5p	up	ENSOARG00000007894	gene	down
oar-miR-376a-5p	up	ENSOARG00000008072	gene	down
oar-miR-376a-5p	up	ENSOARG00000008574	gene	up
oar-miR-376a-5p	up	ENSOARG00000008582	gene	up
oar-miR-376a-5p	up	ENSOARG00000014305	gene	up
oar-miR-376a-5p	up	ENSOARG00000016118	gene	up
oar-miR-376a-5p	up	ENSOARG00000019962	gene	up
oar-miR-376a-5p	up	ENSOARG00000021117	gene	up
oar-miR-376a-5p	up	oar_circ_0000287	circ	up
oar-miR-376a-5p	up	oar_circ_0000422	circ	up
oar-miR-376a-5p	up	oar_circ_0000561	circ	up
oar-miR-376a-5p	up	oar_circ_0001468	circ	up
oar-miR-376a-5p	up	oar_circ_0002708	circ	up
oar-miR-376a-5p	up	oar_circ_0002887	circ	down
oar-miR-376a-5p	up	oar_circ_0003634	circ	down
oar-miR-376a-5p	up	oar_circ_0004676	circ	up
oar-miR-376a-5p	up	oar_circ_0004752	circ	down
oar-miR-376a-5p	up	oar_circ_0004816	circ	down
oar-miR-376a-5p	up	oar_circ_0005141	circ	down
oar-miR-376a-5p	up	oar_circ_0005157	circ	up
oar-miR-376a-5p	up	oar_circ_0005200	circ	down
oar-miR-376a-5p	up	oar_circ_0005472	circ	down
oar-miR-376a-5p	up	oar_circ_0005767	circ	up
oar-miR-376b-3p	up	ENSOARG00000000253	gene	up
oar-miR-376b-3p	up	ENSOARG00000002174	gene	up
oar-miR-376b-3p	up	ENSOARG00000002410	gene	down
oar-miR-376b-3p	up	ENSOARG00000003172	gene	up
oar-miR-376b-3p	up	ENSOARG00000005886	gene	down
oar-miR-376b-3p	up	ENSOARG00000006847	gene	up
oar-miR-376b-3p	up	ENSOARG00000007393	gene	up
oar-miR-376b-3p	up	ENSOARG00000008011	gene	up
oar-miR-376b-3p	up	ENSOARG00000008762	gene	up
oar-miR-376b-3p	up	ENSOARG00000009042	gene	down
oar-miR-376b-3p	up	ENSOARG00000009128	gene	down
oar-miR-376b-3p	up	ENSOARG00000009330	gene	up
oar-miR-376b-3p	up	ENSOARG00000010325	gene	up
oar-miR-376b-3p	up	ENSOARG00000013077	gene	down
oar-miR-376b-3p	up	ENSOARG00000015707	gene	down
oar-miR-376b-3p	up	oar_circ_0000550	circ	up
oar-miR-376b-3p	up	oar_circ_0000561	circ	up
oar-miR-376b-3p	up	oar_circ_0001384	circ	up
oar-miR-376b-3p	up	oar_circ_0002887	circ	down
oar-miR-376b-3p	up	oar_circ_0002935	circ	up
oar-miR-376b-3p	up	oar_circ_0003037	circ	up
oar-miR-376b-3p	up	oar_circ_0003898	circ	down
oar-miR-376b-3p	up	oar_circ_0003992	circ	up
oar-miR-376b-3p	up	oar_circ_0004036	circ	up
oar-miR-376b-3p	up	oar_circ_0004612	circ	up
oar-miR-376b-3p	up	oar_circ_0004752	circ	down
oar-miR-376b-3p	up	oar_circ_0004816	circ	down
oar-miR-376b-3p	up	oar_circ_0005700	circ	up
oar-miR-376b-3p	up	oar_circ_0005767	circ	up
oar-miR-376b-3p	up	oar_circ_0005985	circ	up
oar-miR-376c-3p	up	ENSOARG00000000253	gene	up
oar-miR-376c-3p	up	ENSOARG00000000656	gene	up
oar-miR-376c-3p	up	ENSOARG00000003501	gene	down
oar-miR-376c-3p	up	ENSOARG00000005235	gene	down
oar-miR-376c-3p	up	ENSOARG00000008554	gene	down
oar-miR-376c-3p	up	ENSOARG00000008904	gene	up
oar-miR-376c-3p	up	ENSOARG00000011087	gene	down
oar-miR-376c-3p	up	ENSOARG00000011307	gene	up
oar-miR-376c-3p	up	ENSOARG00000011340	gene	up
oar-miR-376c-3p	up	ENSOARG00000015310	gene	up
oar-miR-376c-3p	up	ENSOARG00000016729	gene	up
oar-miR-376c-3p	up	ENSOARG00000017493	gene	up
oar-miR-376c-3p	up	ENSOARG00000019835	gene	up
oar-miR-376c-3p	up	ENSOARG00000020509	gene	down
oar-miR-376c-3p	up	ENSOARG00000021123	gene	down
oar-miR-376c-3p	up	oar_circ_0000209	circ	down
oar-miR-376c-3p	up	oar_circ_0000266	circ	up
oar-miR-376c-3p	up	oar_circ_0001006	circ	down
oar-miR-376c-3p	up	oar_circ_0001365	circ	up
oar-miR-376c-3p	up	oar_circ_0001598	circ	up
oar-miR-376c-3p	up	oar_circ_0002669	circ	down
oar-miR-376c-3p	up	oar_circ_0002692	circ	down
oar-miR-376c-3p	up	oar_circ_0003074	circ	up
oar-miR-376c-3p	up	oar_circ_0003088	circ	up
oar-miR-376c-3p	up	oar_circ_0003213	circ	up
oar-miR-376c-3p	up	oar_circ_0003713	circ	up
oar-miR-376c-3p	up	oar_circ_0004196	circ	up
oar-miR-376c-3p	up	oar_circ_0005588	circ	up
oar-miR-376c-3p	up	oar_circ_0005690	circ	up
oar-miR-376c-3p	up	oar_circ_0005843	circ	up
oar-miR-376c-5p	up	ENSOARG00000005040	gene	up
oar-miR-376c-5p	up	ENSOARG00000005320	gene	up
oar-miR-376c-5p	up	ENSOARG00000007007	gene	up
oar-miR-376c-5p	up	ENSOARG00000007946	gene	up
oar-miR-376c-5p	up	ENSOARG00000008011	gene	up
oar-miR-376c-5p	up	ENSOARG00000008554	gene	down
oar-miR-376c-5p	up	ENSOARG00000008668	gene	down
oar-miR-376c-5p	up	ENSOARG00000009604	gene	up
oar-miR-376c-5p	up	ENSOARG00000010697	gene	up
oar-miR-376c-5p	up	ENSOARG00000011653	gene	up
oar-miR-376c-5p	up	ENSOARG00000012373	gene	up
oar-miR-376c-5p	up	ENSOARG00000014319	gene	up
oar-miR-376c-5p	up	ENSOARG00000014858	gene	up
oar-miR-376c-5p	up	ENSOARG00000015246	gene	up
oar-miR-376c-5p	up	ENSOARG00000015707	gene	down
oar-miR-376c-5p	up	oar_circ_0000704	circ	up
oar-miR-376c-5p	up	oar_circ_0000767	circ	down
oar-miR-376c-5p	up	oar_circ_0000931	circ	up
oar-miR-376c-5p	up	oar_circ_0000962	circ	down
oar-miR-376c-5p	up	oar_circ_0001416	circ	up
oar-miR-376c-5p	up	oar_circ_0001582	circ	up
oar-miR-376c-5p	up	oar_circ_0001732	circ	up
oar-miR-376c-5p	up	oar_circ_0001874	circ	up
oar-miR-376c-5p	up	oar_circ_0003164	circ	down
oar-miR-376c-5p	up	oar_circ_0003549	circ	down
oar-miR-376c-5p	up	oar_circ_0003893	circ	down
oar-miR-376c-5p	up	oar_circ_0004060	circ	down
oar-miR-376c-5p	up	oar_circ_0005266	circ	up
oar-miR-376c-5p	up	oar_circ_0005827	circ	up
oar-miR-376c-5p	up	oar_circ_0005912	circ	up
oar-miR-376d	up	ENSOARG00000001102	gene	up
oar-miR-376d	up	ENSOARG00000001140	gene	down
oar-miR-376d	up	ENSOARG00000002174	gene	up
oar-miR-376d	up	ENSOARG00000003172	gene	up
oar-miR-376d	up	ENSOARG00000005430	gene	up
oar-miR-376d	up	ENSOARG00000005886	gene	down
oar-miR-376d	up	ENSOARG00000006847	gene	up
oar-miR-376d	up	ENSOARG00000006930	gene	up
oar-miR-376d	up	ENSOARG00000008762	gene	up
oar-miR-376d	up	ENSOARG00000009490	gene	up
oar-miR-376d	up	ENSOARG00000011036	gene	up
oar-miR-376d	up	ENSOARG00000017189	gene	up
oar-miR-376d	up	ENSOARG00000018889	gene	up
oar-miR-376d	up	ENSOARG00000019709	gene	up
oar-miR-376d	up	ENSOARG00000020885	gene	up
oar-miR-376d	up	oar_circ_0000877	circ	up
oar-miR-376d	up	oar_circ_0001944	circ	up
oar-miR-376d	up	oar_circ_0002079	circ	down
oar-miR-376d	up	oar_circ_0002226	circ	down
oar-miR-376d	up	oar_circ_0002280	circ	up
oar-miR-376d	up	oar_circ_0002326	circ	down
oar-miR-376d	up	oar_circ_0002769	circ	down
oar-miR-376d	up	oar_circ_0003700	circ	up
oar-miR-376d	up	oar_circ_0003807	circ	up
oar-miR-376d	up	oar_circ_0003967	circ	down
oar-miR-376d	up	oar_circ_0004350	circ	up
oar-miR-376d	up	oar_circ_0004905	circ	down
oar-miR-376d	up	oar_circ_0005306	circ	up
oar-miR-376d	up	oar_circ_0005376	circ	down
oar-miR-376d	up	oar_circ_0005534	circ	down
oar-miR-376e-3p	up	ENSOARG00000000540	gene	up
oar-miR-376e-3p	up	ENSOARG00000003140	gene	up
oar-miR-376e-3p	up	ENSOARG00000004007	gene	down
oar-miR-376e-3p	up	ENSOARG00000006615	gene	down
oar-miR-376e-3p	up	ENSOARG00000008869	gene	up
oar-miR-376e-3p	up	ENSOARG00000010146	gene	up
oar-miR-376e-3p	up	ENSOARG00000011036	gene	up
oar-miR-376e-3p	up	ENSOARG00000013326	gene	down
oar-miR-376e-3p	up	ENSOARG00000013782	gene	up
oar-miR-376e-3p	up	ENSOARG00000017189	gene	up
oar-miR-376e-3p	up	ENSOARG00000018733	gene	down
oar-miR-376e-3p	up	ENSOARG00000018784	gene	up
oar-miR-376e-3p	up	ENSOARG00000019962	gene	up
oar-miR-376e-3p	up	ENSOARG00000020393	gene	up
oar-miR-376e-3p	up	ENSOARG00000020815	gene	up
oar-miR-376e-3p	up	oar_circ_0000139	circ	up
oar-miR-376e-3p	up	oar_circ_0000443	circ	up
oar-miR-376e-3p	up	oar_circ_0000508	circ	up
oar-miR-376e-3p	up	oar_circ_0001192	circ	down
oar-miR-376e-3p	up	oar_circ_0003060	circ	down
oar-miR-376e-3p	up	oar_circ_0003092	circ	down
oar-miR-376e-3p	up	oar_circ_0003283	circ	up
oar-miR-376e-3p	up	oar_circ_0004155	circ	down
oar-miR-376e-3p	up	oar_circ_0004958	circ	up
oar-miR-376e-3p	up	oar_circ_0005231	circ	up
oar-miR-376e-3p	up	oar_circ_0005296	circ	down
oar-miR-376e-3p	up	oar_circ_0005304	circ	up
oar-miR-376e-3p	up	oar_circ_0005430	circ	up
oar-miR-376e-3p	up	oar_circ_0005538	circ	down
oar-miR-376e-3p	up	oar_circ_0005901	circ	up
oar-miR-376e-5p	up	ENSOARG00000003004	gene	up
oar-miR-376e-5p	up	ENSOARG00000005320	gene	up
oar-miR-376e-5p	up	ENSOARG00000007771	gene	up
oar-miR-376e-5p	up	ENSOARG00000008011	gene	up
oar-miR-376e-5p	up	ENSOARG00000008530	gene	up
oar-miR-376e-5p	up	ENSOARG00000008554	gene	down
oar-miR-376e-5p	up	ENSOARG00000008869	gene	up
oar-miR-376e-5p	up	ENSOARG00000010539	gene	up
oar-miR-376e-5p	up	ENSOARG00000010627	gene	up
oar-miR-376e-5p	up	ENSOARG00000010711	gene	up
oar-miR-376e-5p	up	ENSOARG00000014639	gene	up
oar-miR-376e-5p	up	ENSOARG00000015707	gene	down
oar-miR-376e-5p	up	ENSOARG00000016039	gene	up
oar-miR-376e-5p	up	ENSOARG00000017495	gene	up
oar-miR-376e-5p	up	ENSOARG00000021027	gene	up
oar-miR-376e-5p	up	oar_circ_0000164	circ	up
oar-miR-376e-5p	up	oar_circ_0000896	circ	up
oar-miR-376e-5p	up	oar_circ_0001011	circ	up
oar-miR-376e-5p	up	oar_circ_0001683	circ	down
oar-miR-376e-5p	up	oar_circ_0001706	circ	down
oar-miR-376e-5p	up	oar_circ_0002307	circ	down
oar-miR-376e-5p	up	oar_circ_0002808	circ	up
oar-miR-376e-5p	up	oar_circ_0003725	circ	up
oar-miR-376e-5p	up	oar_circ_0003824	circ	down
oar-miR-376e-5p	up	oar_circ_0004978	circ	up
oar-miR-376e-5p	up	oar_circ_0005370	circ	up
oar-miR-376e-5p	up	oar_circ_0005636	circ	up
oar-miR-376e-5p	up	oar_circ_0005872	circ	down
oar-miR-376e-5p	up	oar_circ_0005959	circ	up
oar-miR-376e-5p	up	oar_circ_0006105	circ	down
oar-miR-377-3p	up	ENSOARG00000001588	gene	down
oar-miR-377-3p	up	ENSOARG00000003911	gene	up
oar-miR-377-3p	up	ENSOARG00000005103	gene	up
oar-miR-377-3p	up	ENSOARG00000005466	gene	down
oar-miR-377-3p	up	ENSOARG00000006930	gene	up
oar-miR-377-3p	up	ENSOARG00000008032	gene	up
oar-miR-377-3p	up	ENSOARG00000008574	gene	up
oar-miR-377-3p	up	ENSOARG00000008790	gene	up
oar-miR-377-3p	up	ENSOARG00000010146	gene	up
oar-miR-377-3p	up	ENSOARG00000011036	gene	up
oar-miR-377-3p	up	ENSOARG00000011436	gene	up
oar-miR-377-3p	up	ENSOARG00000014562	gene	up
oar-miR-377-3p	up	ENSOARG00000016116	gene	up
oar-miR-377-3p	up	ENSOARG00000017361	gene	up
oar-miR-377-3p	up	ENSOARG00000020393	gene	up
oar-miR-377-3p	up	oar_circ_0000267	circ	up
oar-miR-377-3p	up	oar_circ_0000300	circ	up
oar-miR-377-3p	up	oar_circ_0000495	circ	up
oar-miR-377-3p	up	oar_circ_0000989	circ	up
oar-miR-377-3p	up	oar_circ_0001952	circ	up
oar-miR-377-3p	up	oar_circ_0002690	circ	down
oar-miR-377-3p	up	oar_circ_0002720	circ	down
oar-miR-377-3p	up	oar_circ_0003001	circ	up
oar-miR-377-3p	up	oar_circ_0003311	circ	up
oar-miR-377-3p	up	oar_circ_0004801	circ	up
oar-miR-377-3p	up	oar_circ_0005329	circ	up
oar-miR-377-3p	up	oar_circ_0005359	circ	up
oar-miR-377-3p	up	oar_circ_0005415	circ	down
oar-miR-377-3p	up	oar_circ_0005628	circ	down
oar-miR-377-3p	up	oar_circ_0005696	circ	down
oar-miR-377-5p	up	ENSOARG00000004103	gene	up
oar-miR-377-5p	up	ENSOARG00000004219	gene	up
oar-miR-377-5p	up	ENSOARG00000005121	gene	up
oar-miR-377-5p	up	ENSOARG00000005320	gene	up
oar-miR-377-5p	up	ENSOARG00000008530	gene	up
oar-miR-377-5p	up	ENSOARG00000009042	gene	down
oar-miR-377-5p	up	ENSOARG00000010539	gene	up
oar-miR-377-5p	up	ENSOARG00000010701	gene	up
oar-miR-377-5p	up	ENSOARG00000016384	gene	up
oar-miR-377-5p	up	ENSOARG00000018401	gene	up
oar-miR-377-5p	up	ENSOARG00000018545	gene	up
oar-miR-377-5p	up	ENSOARG00000019331	gene	up
oar-miR-377-5p	up	ENSOARG00000019835	gene	up
oar-miR-377-5p	up	ENSOARG00000020918	gene	up
oar-miR-377-5p	up	ENSOARG00000020932	gene	up
oar-miR-377-5p	up	oar_circ_0000571	circ	down
oar-miR-377-5p	up	oar_circ_0000967	circ	down
oar-miR-377-5p	up	oar_circ_0001197	circ	up
oar-miR-377-5p	up	oar_circ_0001374	circ	down
oar-miR-377-5p	up	oar_circ_0001480	circ	up
oar-miR-377-5p	up	oar_circ_0001505	circ	up
oar-miR-377-5p	up	oar_circ_0002013	circ	down
oar-miR-377-5p	up	oar_circ_0002049	circ	down
oar-miR-377-5p	up	oar_circ_0002288	circ	up
oar-miR-377-5p	up	oar_circ_0002321	circ	down
oar-miR-377-5p	up	oar_circ_0002334	circ	up
oar-miR-377-5p	up	oar_circ_0002797	circ	up
oar-miR-377-5p	up	oar_circ_0003909	circ	up
oar-miR-377-5p	up	oar_circ_0004154	circ	down
oar-miR-377-5p	up	oar_circ_0005820	circ	down
oar-miR-379-3p	up	ENSOARG00000000716	gene	up
oar-miR-379-3p	up	ENSOARG00000001102	gene	up
oar-miR-379-3p	up	ENSOARG00000005466	gene	down
oar-miR-379-3p	up	ENSOARG00000005539	gene	up
oar-miR-379-3p	up	ENSOARG00000007151	gene	up
oar-miR-379-3p	up	ENSOARG00000007533	gene	up
oar-miR-379-3p	up	ENSOARG00000008869	gene	up
oar-miR-379-3p	up	ENSOARG00000009190	gene	up
oar-miR-379-3p	up	ENSOARG00000010126	gene	up
oar-miR-379-3p	up	ENSOARG00000010129	gene	up
oar-miR-379-3p	up	ENSOARG00000011988	gene	up
oar-miR-379-3p	up	ENSOARG00000012746	gene	up
oar-miR-379-3p	up	ENSOARG00000015285	gene	up
oar-miR-379-3p	up	ENSOARG00000016476	gene	up
oar-miR-379-3p	up	ENSOARG00000018889	gene	up
oar-miR-379-3p	up	oar_circ_0000096	circ	up
oar-miR-379-3p	up	oar_circ_0000881	circ	up
oar-miR-379-3p	up	oar_circ_0001219	circ	up
oar-miR-379-3p	up	oar_circ_0001376	circ	down
oar-miR-379-3p	up	oar_circ_0001520	circ	up
oar-miR-379-3p	up	oar_circ_0001760	circ	up
oar-miR-379-3p	up	oar_circ_0001849	circ	up
oar-miR-379-3p	up	oar_circ_0001916	circ	down
oar-miR-379-3p	up	oar_circ_0002734	circ	down
oar-miR-379-3p	up	oar_circ_0003516	circ	up
oar-miR-379-3p	up	oar_circ_0003877	circ	up
oar-miR-379-3p	up	oar_circ_0004204	circ	down
oar-miR-379-3p	up	oar_circ_0005566	circ	up
oar-miR-379-3p	up	oar_circ_0005640	circ	up
oar-miR-379-3p	up	oar_circ_0005828	circ	down
oar-miR-379-5p	up	ENSOARG00000000749	gene	up
oar-miR-379-5p	up	ENSOARG00000001568	gene	down
oar-miR-379-5p	up	ENSOARG00000001588	gene	down
oar-miR-379-5p	up	ENSOARG00000002047	gene	up
oar-miR-379-5p	up	ENSOARG00000002178	gene	up
oar-miR-379-5p	up	ENSOARG00000002851	gene	down
oar-miR-379-5p	up	ENSOARG00000004319	gene	up
oar-miR-379-5p	up	ENSOARG00000009251	gene	up
oar-miR-379-5p	up	ENSOARG00000010065	gene	up
oar-miR-379-5p	up	ENSOARG00000011649	gene	up
oar-miR-379-5p	up	ENSOARG00000012228	gene	down
oar-miR-379-5p	up	ENSOARG00000015466	gene	up
oar-miR-379-5p	up	ENSOARG00000015949	gene	up
oar-miR-379-5p	up	ENSOARG00000019989	gene	up
oar-miR-379-5p	up	ENSOARG00000020213	gene	up
oar-miR-379-5p	up	oar_circ_0000146	circ	down
oar-miR-379-5p	up	oar_circ_0000231	circ	up
oar-miR-379-5p	up	oar_circ_0000326	circ	up
oar-miR-379-5p	up	oar_circ_0001122	circ	up
oar-miR-379-5p	up	oar_circ_0001643	circ	up
oar-miR-379-5p	up	oar_circ_0001983	circ	up
oar-miR-379-5p	up	oar_circ_0002330	circ	up
oar-miR-379-5p	up	oar_circ_0002924	circ	up
oar-miR-379-5p	up	oar_circ_0003260	circ	down
oar-miR-379-5p	up	oar_circ_0003360	circ	down
oar-miR-379-5p	up	oar_circ_0003536	circ	down
oar-miR-379-5p	up	oar_circ_0004190	circ	up
oar-miR-379-5p	up	oar_circ_0004272	circ	up
oar-miR-379-5p	up	oar_circ_0005004	circ	up
oar-miR-379-5p	up	oar_circ_0005672	circ	up
oar-miR-380-3p	up	ENSOARG00000002410	gene	down
oar-miR-380-3p	up	ENSOARG00000002679	gene	up
oar-miR-380-3p	up	ENSOARG00000008668	gene	down
oar-miR-380-3p	up	ENSOARG00000008678	gene	up
oar-miR-380-3p	up	ENSOARG00000008904	gene	up
oar-miR-380-3p	up	ENSOARG00000009854	gene	up
oar-miR-380-3p	up	ENSOARG00000010399	gene	up
oar-miR-380-3p	up	ENSOARG00000010701	gene	up
oar-miR-380-3p	up	ENSOARG00000011014	gene	up
oar-miR-380-3p	up	ENSOARG00000011247	gene	up
oar-miR-380-3p	up	ENSOARG00000014470	gene	up
oar-miR-380-3p	up	ENSOARG00000016099	gene	up
oar-miR-380-3p	up	ENSOARG00000016384	gene	up
oar-miR-380-3p	up	ENSOARG00000019721	gene	up
oar-miR-380-3p	up	ENSOARG00000020918	gene	up
oar-miR-380-3p	up	oar_circ_0000041	circ	down
oar-miR-380-3p	up	oar_circ_0000128	circ	up
oar-miR-380-3p	up	oar_circ_0000725	circ	up
oar-miR-380-3p	up	oar_circ_0001054	circ	up
oar-miR-380-3p	up	oar_circ_0001082	circ	up
oar-miR-380-3p	up	oar_circ_0001353	circ	up
oar-miR-380-3p	up	oar_circ_0001990	circ	up
oar-miR-380-3p	up	oar_circ_0002675	circ	down
oar-miR-380-3p	up	oar_circ_0003563	circ	down
oar-miR-380-3p	up	oar_circ_0003624	circ	up
oar-miR-380-3p	up	oar_circ_0004512	circ	down
oar-miR-380-3p	up	oar_circ_0004728	circ	up
oar-miR-380-3p	up	oar_circ_0005249	circ	down
oar-miR-380-3p	up	oar_circ_0005251	circ	down
oar-miR-380-3p	up	oar_circ_0005532	circ	up
oar-miR-380-5p	up	ENSOARG00000000560	gene	up
oar-miR-380-5p	up	ENSOARG00000001140	gene	down
oar-miR-380-5p	up	ENSOARG00000001815	gene	down
oar-miR-380-5p	up	ENSOARG00000001877	gene	up
oar-miR-380-5p	up	ENSOARG00000003042	gene	down
oar-miR-380-5p	up	ENSOARG00000005331	gene	up
oar-miR-380-5p	up	ENSOARG00000007656	gene	up
oar-miR-380-5p	up	ENSOARG00000008011	gene	up
oar-miR-380-5p	up	ENSOARG00000009854	gene	up
oar-miR-380-5p	up	ENSOARG00000010697	gene	up
oar-miR-380-5p	up	ENSOARG00000011541	gene	up
oar-miR-380-5p	up	ENSOARG00000013782	gene	up
oar-miR-380-5p	up	ENSOARG00000015402	gene	up
oar-miR-380-5p	up	ENSOARG00000017044	gene	up
oar-miR-380-5p	up	ENSOARG00000018762	gene	up
oar-miR-380-5p	up	oar_circ_0000112	circ	up
oar-miR-380-5p	up	oar_circ_0000243	circ	down
oar-miR-380-5p	up	oar_circ_0000400	circ	down
oar-miR-380-5p	up	oar_circ_0000645	circ	down
oar-miR-380-5p	up	oar_circ_0000783	circ	down
oar-miR-380-5p	up	oar_circ_0001101	circ	down
oar-miR-380-5p	up	oar_circ_0001383	circ	down
oar-miR-380-5p	up	oar_circ_0002395	circ	up
oar-miR-380-5p	up	oar_circ_0002829	circ	down
oar-miR-380-5p	up	oar_circ_0003175	circ	down
oar-miR-380-5p	up	oar_circ_0003344	circ	down
oar-miR-380-5p	up	oar_circ_0004185	circ	down
oar-miR-380-5p	up	oar_circ_0004610	circ	down
oar-miR-380-5p	up	oar_circ_0005243	circ	down
oar-miR-380-5p	up	oar_circ_0005978	circ	up
oar-miR-381-3p	up	ENSOARG00000000749	gene	up
oar-miR-381-3p	up	ENSOARG00000004322	gene	up
oar-miR-381-3p	up	ENSOARG00000005466	gene	down
oar-miR-381-3p	up	ENSOARG00000005540	gene	up
oar-miR-381-3p	up	ENSOARG00000007151	gene	up
[truncated: 1,535 more rows]
